# Supplementary material for: Interactomic analysis of REST/NRSF and implications of its functional links with the transcription suppressor TRIM28 during neuronal differentiation
Source: Sci Rep. 2016 Dec 15;6:39049. doi: 10.1038/srep39049 (PMC5157023; doi:10.1038/srep39049)
Supplement: Supplementary Tables [file srep39049-s2.xls]

## Sheet: Table_1S
Interactomic analysis of REST/NRSF and implications of its functional links with the transcription suppressor TRIM28 during neuronal differentiation
; Namgyu Lee*, Sung Jin Park*, Ghazal Haddad, Dae-Kyum Kim, Seon-Min Park and Kwan Yong Choi
Supplementary Table 1. Proteins identified from control and REST samples (FDR < 0.01). Molecular weight (MW); amino acid length (AA); Posterior error probability (PEP); and label-free quantification (LFQ).
							Unique peptides		Sequence coverage		LFQ intensity
Protein IDs	Majority protein IDs	Protein names	Gene names	MW	AA	PEP	Control	REST	Control	REST	Control	REST
A8MQ03	A8MQ03	UPF0574 protein C9orf169	C9orf169	15.313	144	0.0051261	0	1	0	6.9	0	28126
O00571;O15523	O00571;O15523	ATP-dependent RNA helicase DDX3X;ATP-dependent RNA helicase DDX3Y	DDX3X;DDX3Y	73.243	662	2.7508e-18	0	8	0	10	0	4502200
O14974;O60237	O14974	Protein phosphatase 1 regulatory subunit 12A	PPP1R12A	115.28	1030	2.806e-295	60	82	22.8	26.3	135050000	86565000
O15480	O15480	Melanoma-associated antigen B3	MAGEB3	39.21	346	0.02494	1	1	4.6	4.6	2695800	0
O43390	O43390	Heterogeneous nuclear ribonucleoprotein R	HNRNPR	70.942	633	2.4576e-85	1	17	1.9	11.4	0	10222000
O43426	O43426	Synaptojanin-1	SYNJ1	173.1	1573	0.021174	0	1	0	0.8	0	697890
O43719	O43719	HIV Tat-specific factor 1	HTATSF1	85.852	755	0.0012675	2	3	2.3	2.3	0	936360
O60264	O60264	SWI/SNF-related matrix-associated actin-dependent regulator of chromatin subfamily A member 5	SMARCA5	121.9	1052	0.00011234	0	3	0	1	0	501640
O60506	O60506	Heterogeneous nuclear ribonucleoprotein Q	SYNCRIP	69.602	623	3.4185e-57	0	6	1.9	9.6	0	1440800
P57053;O60814;P62807	P57053;O60814;P62807	Histone H2B type F-S;Histone H2B type 1-K;Histone H2B type 1-C/E/F/G/I	H2BFS;HIST1H2BK;HIST1H2BC	13.944	126	5.018e-147	12	71	37.3	61.9	157480000	331220000
O75367;Q9P0M6	O75367	Core histone macro-H2A.1	H2AFY	39.617	372	4.1861e-08	0	9	0	10.8	0	3436200
O75475	O75475	PC4 and SFRS1-interacting protein	PSIP1	60.103	530	8.2169e-05	0	2	0	5.7	0	236840
O75533	O75533	Splicing factor 3B subunit 1	SF3B1	145.83	1304	0.00033695	0	2	0	1.7	0	226690
O95429	O95429	BAG family molecular chaperone regulator 4	BAG4	49.593	457	0.0041492	1	1	2.4	2.4	238450	0
P01625;P06312;P06313;P06314;P83593	P01625;P06312;P06313;P06314;P83593	Ig kappa chain V-IV region Len;Ig kappa chain V-IV region;Ig kappa chain V-IV region JI;Ig kappa chain V-IV region B17;Ig kappa chain V-IV region STH	IGKV4-1	12.64	114	1.1569e-53	32	41	15.8	15.8	100370000	223300000
P02787	P02787	Serotransferrin	TF	77.063	698	1.9122e-06	5	0	4.3	0	1542600	0
P04040	P04040	Catalase	CAT	59.755	527	0.0088577	0	1	0	3.6	0	126440
Q93077;Q7L7L0;P04908	Q93077;Q7L7L0;P04908	Histone H2A type 1-C;Histone H2A type 3;Histone H2A type 1-B/E	HIST1H2AC;HIST3H2A;HIST1H2AB	14.105	130	7.8581e-85	0	2	21.5	30	0	478090
P05114	P05114	Non-histone chromosomal protein HMG-14	HMGN1	10.659	100	1.988e-12	1	5	13	14	0	626360
P05141	P05141	ADP/ATP translocase 2;ADP/ATP translocase 2, N-terminally processed	SLC25A5	32.852	298	0.006529	0	1	0	4.4	0	203800
P05198	P05198	Eukaryotic translation initiation factor 2 subunit 1	EIF2S1	36.112	315	1.5456e-16	0	1	0	3.8	0	337840
P05386	P05386	60S acidic ribosomal protein P1	RPLP1	11.514	114	5.0725e-54	0	7	0	28.9	0	6131600
P05387	P05387	60S acidic ribosomal protein P2	RPLP2	11.665	115	3.4454e-85	0	16	0	48.7	0	6168600
P05388;Q8NHW5	P05388;Q8NHW5	60S acidic ribosomal protein P0;60S acidic ribosomal protein P0-like	RPLP0;RPLP0P6	34.273	317	1.0664e-132	0	25	0	24.6	0	32860000
P06748	P06748	Nucleophosmin	NPM1	32.575	294	2.3425e-98	1	26	4.1	25.9	0	19080000
P06899;Q16778	P06899;Q16778	Histone H2B type 1-J;Histone H2B type 2-E	HIST1H2BJ;HIST2H2BE	13.904	126	1.255e-118	0	6	37.3	61.9	0	9237200
P07305	P07305	Histone H1.0;Histone H1.0, N-terminally processed	H1F0	20.863	194	0.00012511	0	4	0	9.8	0	789960
P07437;Q9BVA1;Q13885;Q9BUF5;A6NNZ2;Q9H4B7;CON__ENSEMBL:ENSBTAP00000025008	P07437;Q9BVA1;Q13885	Tubulin beta chain;Tubulin beta-2B chain;Tubulin beta-2A chain	TUBB;TUBB2B;TUBB2A	49.67	444	8.7682e-285	4	40	6.8	38.5	2527800	21167000
P07910;P0DMR1;O60812;B7ZW38;B2RXH8	P07910	Heterogeneous nuclear ribonucleoproteins C1/C2	HNRNPC	33.67	306	4.0829e-90	7	17	11.8	22.5	15526000	10113000
P08107;P34931	P08107	Heat shock 70 kDa protein 1A/1B	HSPA1A	70.051	641	0	46	127	19	54.1	76222000	202100000
P08579	P08579	U2 small nuclear ribonucleoprotein B	SNRPB2	25.486	225	4.589e-13	5	3	8.4	3.6	2346700	0
P08670;P41219;P17661;CON__Q9H552;P14136;CON__H-INV:HIT000292931;CON__Q61726;O43790;CON__O43790;P78385;CON__Q6NT21;CON__P78385;Q16352;Q14533;CON__Q14533;Q8N1N4;CON__Q8N1N4-2;CON__Q7RTT2;P07196;P07197;P12036	P08670	Vimentin	VIM	53.651	466	0	31	113	25.5	61.4	78575000	137180000
P0CW22;P08708	P0CW22;P08708	40S ribosomal protein S17-like;40S ribosomal protein S17	RPS17L;RPS17	15.55	135	1.1806e-94	0	12	0	52.6	0	4608100
P08865	P08865	40S ribosomal protein SA	RPSA	32.854	295	0.002609	0	2	0	4.4	0	510970
P09012	P09012	U1 small nuclear ribonucleoprotein A	SNRPA	31.279	282	0.0082607	4	2	2.8	2.8	4721100	0
P09622	P09622	Dihydrolipoyl dehydrogenase, mitochondrial	DLD	54.177	509	0.018751	1	0	2	2	12161000	0
P09651;Q32P51	P09651;Q32P51	Heterogeneous nuclear ribonucleoprotein A1;Heterogeneous nuclear ribonucleoprotein A1-like 2	HNRNPA1;HNRNPA1L2	38.746	372	2.5006e-166	8	26	8.1	24.7	20843000	23602000
P09661	P09661	U2 small nuclear ribonucleoprotein A	SNRPA1	28.415	255	1.3442e-09	0	5	0	22	0	1108300
P09874	P09874	Poly [ADP-ribose] polymerase 1	PARP1	113.08	1014	9.6174e-37	0	3	0	2.8	0	547200
Q99878;Q96KK5;Q9BTM1;Q16777;Q6FI13;P20671;P0C0S8;Q71UI9;P0C0S5;Q8IUE6;Q96QV6;P16104	Q99878;Q96KK5;Q9BTM1;Q16777;Q6FI13;P20671;P0C0S8	Histone H2A type 1-J;Histone H2A type 1-H;Histone H2A.J;Histone H2A type 2-C;Histone H2A type 2-A;Histone H2A type 1-D;Histone H2A type 1	HIST1H2AJ;HIST1H2AH;H2AFJ;HIST2H2AC;HIST2H2AA3;HIST1H2AD;HIST1H2AG	13.936	128	4.9585e-88	13	47	21.9	30.5	61701000	193910000
P16403;P10412;P16402;Q02539;P22492;P16401	P16403;P10412;P16402;Q02539	Histone H1.2;Histone H1.4;Histone H1.3;Histone H1.1	HIST1H1C;HIST1H1E;HIST1H1D;HIST1H1A	21.364	213	1.4443e-121	12	41	17.8	29.1	44653000	168950000
P11021	P11021	78 kDa glucose-regulated protein	HSPA5	72.332	654	0.0068651	0	1	0	1.8	0	195530
P11142;P54652	P11142	Heat shock cognate 71 kDa protein	HSPA8	70.897	646	1.1707e-215	6	37	8	26.8	8409400	23418000
P11532	P11532	Dystrophin	DMD	426.74	3685	0.01159	0	2	0	0.3	0	362820
P11940;Q13310;Q4VXU2;Q9H361;Q5JQF8;P0CB38;Q96DU9	P11940	Polyadenylate-binding protein 1	PABPC1	70.67	636	2.9711e-99	2	18	1.7	12.7	0	8680500
P63162;P14678	P63162;P14678	Small nuclear ribonucleoprotein-associated protein N;Small nuclear ribonucleoprotein-associated proteins B and B	SNRPN;SNRPB	24.614	240	3.5104e-07	0	6	0	15	0	1731700
P14866	P14866	Heterogeneous nuclear ribonucleoprotein L	HNRNPL	64.132	589	4.828e-06	0	5	0	6.5	0	1368900
P15056	P15056	Serine/threonine-protein kinase B-raf	BRAF	84.436	766	0.010378	0	2	0	1.3	0	1116700
P15880	P15880	40S ribosomal protein S2	RPS2	31.324	293	1.1913e-35	0	11	0	22.5	0	6672600
P17066;P48741	P17066;P48741	Heat shock 70 kDa protein 6;Putative heat shock 70 kDa protein 7	HSPA6;HSPA7	71.027	643	4.7756e-92	2	4	7.6	11.4	1844500	0
P17096	P17096	High mobility group protein HMG-I/HMG-Y	HMGA1	11.676	107	7.9221e-10	0	3	0	56.1	0	1350500
P17844	P17844	Probable ATP-dependent RNA helicase DDX5	DDX5	69.147	614	1.1568e-56	4	17	4.7	15.5	4912600	8011600
P18077	P18077	60S ribosomal protein L35a	RPL35A	12.538	110	4.5773e-25	0	12	0	29.1	0	6592900
P18124	P18124	60S ribosomal protein L7	RPL7	29.225	248	6.6825e-25	0	5	0	13.7	0	3167200
P18621	P18621	60S ribosomal protein L17	RPL17	21.397	184	1.358e-18	0	18	0	33.2	0	14267000
P19338	P19338	Nucleolin	NCL	76.613	710	0	5	100	1.5	34.2	0	117230000
P19388	P19388	DNA-directed RNA polymerases I, II, and III subunit RPABC1	POLR2E	24.551	210	7.1796e-05	0	4	0	9	0	840970
P19474	P19474	E3 ubiquitin-protein ligase TRIM21	TRIM21	54.169	475	1.9047e-26	7	12	7.6	16.6	12261000	10600000
P20700	P20700	Lamin-B1	LMNB1	66.408	586	3.2851e-10	2	4	1.7	5.8	0	2083600
P22087	P22087	rRNA 2-O-methyltransferase fibrillarin	FBL	33.784	321	0.00042923	0	3	0	6.9	0	1186100
P22626	P22626	Heterogeneous nuclear ribonucleoproteins A2/B1	HNRNPA2B1	37.429	353	6.9578e-164	17	45	20.7	42.8	37340000	49748000
P23246	P23246	Splicing factor, proline- and glutamine-rich	SFPQ	76.149	707	2.3179e-24	2	9	2.1	9.2	0	9646800
P23396	P23396	40S ribosomal protein S3	RPS3	26.688	243	8.1081e-61	0	13	0	33.7	0	8982100
P26373	P26373	60S ribosomal protein L13	RPL13	24.261	211	5.644e-122	0	45	0	47.4	0	44262000
P27635;Q96L21	P27635;Q96L21	60S ribosomal protein L10;60S ribosomal protein L10-like	RPL10;RPL10L	24.604	214	1.1099e-07	0	6	0	17.3	0	5503200
P30050	P30050	60S ribosomal protein L12	RPL12	17.818	165	6.0798e-77	1	21	5.5	38.8	0	23317000
P31942	P31942	Heterogeneous nuclear ribonucleoprotein H3	HNRNPH3	36.926	346	7.6528e-86	11	16	11.3	18.8	6607100	3957100
P31943	P31943	Heterogeneous nuclear ribonucleoprotein H;Heterogeneous nuclear ribonucleoprotein H, N-terminally processed	HNRNPH1	49.229	449	4.3446e-168	4	14	7.3	15.6	5615800	10249000
P32969	P32969	60S ribosomal protein L9	RPL9	21.863	192	1.4021e-83	0	19	0	37	0	10966000
P35030	P35030	Trypsin-3	PRSS3	32.528	304	7.8596e-19	2	1	4.3	4.3	892970	0
P35251	P35251	Replication factor C subunit 1	RFC1	128.25	1148	0.014026	0	1	0	0.8	0	169940
P35268	P35268	60S ribosomal protein L22	RPL22	14.787	128	1.4548e-78	3	15	10.2	40.6	0	23154000
P35637	P35637	RNA-binding protein FUS	FUS	53.425	526	3.7184e-82	6	18	7.6	9.3	22148000	19582000
P36578	P36578	60S ribosomal protein L4	RPL4	47.697	427	1.7731e-31	0	25	0	28.1	0	29152000
P37108	P37108	Signal recognition particle 14 kDa protein	SRP14	14.57	136	9.9361e-98	0	6	0	30.1	0	1584900
P38159;Q96E39;O75526;Q8N7X1	P38159;Q96E39	RNA-binding motif protein, X chromosome;RNA-binding motif protein, X chromosome, N-terminally processed;RNA binding motif protein, X-linked-like-1	RBMX;RBMXL1	42.331	391	3.6167e-10	0	5	0	13	0	1072000
P38646	P38646	Stress-70 protein, mitochondrial	HSPA9	73.68	679	3.0834e-63	2	23	1.3	16.8	0	10742000
P39019	P39019	40S ribosomal protein S19	RPS19	16.06	145	7.3414e-54	0	24	0	40	0	34854000
P39023	P39023	60S ribosomal protein L3	RPL3	46.108	403	9.8056e-54	0	24	0	24.3	0	17127000
P40429;Q6NVV1	P40429;Q6NVV1	60S ribosomal protein L13a;Putative 60S ribosomal protein L13a-like MGC87657	RPL13A	23.577	203	8.0589e-11	0	9	0	17.7	0	7953100
Q71UM5;P42677	Q71UM5;P42677	40S ribosomal protein S27-like;40S ribosomal protein S27	RPS27L;RPS27	9.4771	84	3.1722e-07	0	2	0	15.5	0	953650
P42766	P42766	60S ribosomal protein L35	RPL35	14.551	123	4.2502e-82	0	10	0	22.8	0	6917700
P43243	P43243	Matrin-3	MATR3	94.622	847	9.2633e-16	1	7	1.1	8.1	0	2796400
P46776	P46776	60S ribosomal protein L27a	RPL27A	16.561	148	8.0563e-18	0	10	0	17.6	0	11683000
P46777	P46777	60S ribosomal protein L5	RPL5	34.362	297	4.7373e-34	0	14	0	26.3	0	7616500
P46778	P46778	60S ribosomal protein L21	RPL21	18.565	160	3.9315e-21	0	14	0	33.1	0	21940000
P46779	P46779	60S ribosomal protein L28	RPL28	15.747	137	3.4411e-98	0	16	0	35	0	12681000
P46781	P46781	40S ribosomal protein S9	RPS9	22.591	194	7.3167e-28	0	10	0	27.8	0	9231700
P46783	P46783	40S ribosomal protein S10	RPS10	18.898	165	0.0019025	0	2	0	5.5	0	612960
P47897	P47897	Glutamine--tRNA ligase	QARS	87.798	775	0.027799	1	0	2.1	0	3175500	0
P47914	P47914	60S ribosomal protein L29	RPL29	17.752	159	1.8497e-11	0	10	0	15.1	0	17735000
P49207	P49207	60S ribosomal protein L34	RPL34	13.293	117	2.5278e-28	0	14	0	18.8	0	10824000
P49411	P49411	Elongation factor Tu, mitochondrial	TUFM	49.541	452	1.8538e-17	0	3	0	8.4	0	1826200
P49585	P49585	Choline-phosphate cytidylyltransferase A	PCYT1A	41.731	367	0.0017624	2	0	2.7	0	0	0
P50914	P50914	60S ribosomal protein L14	RPL14	23.432	215	1.0889e-36	2	20	5.1	26	0	16171000
P51991	P51991	Heterogeneous nuclear ribonucleoprotein A3	HNRNPA3	39.594	378	2.502e-58	0	7	0	14.6	0	3160900
P52272	P52272	Heterogeneous nuclear ribonucleoprotein M	HNRNPM	77.515	730	1.9602e-68	2	36	1.9	34.8	0	36883000
P52292	P52292	Importin subunit alpha-1	KPNA2	57.861	529	7.0388e-07	0	4	0	6.6	0	347970
P52597	P52597	Heterogeneous nuclear ribonucleoprotein F;Heterogeneous nuclear ribonucleoprotein F, N-terminally processed	HNRNPF	45.671	415	1.379e-44	0	3	0	12	0	542140
P58876	P58876	Histone H2B type 1-D	HIST1H2BD	13.936	126	2.8767e-144	0	6	33.3	61.9	0	5053000
P63261;P60709;P63267;P68133;P68032;P62736;Q6S8J3;A5A3E0;Q9BYX7;P0CG39;P0CG38	P63261;P60709;P63267;P68133;P68032;P62736	Actin, cytoplasmic 2;Actin, cytoplasmic 2, N-terminally processed;Actin, cytoplasmic 1;Actin, cytoplasmic 1, N-terminally processed;Actin, gamma-enteric smooth muscle;Actin, alpha skeletal muscle;Actin, alpha cardiac muscle 1;Actin, aortic smooth muscle	ACTG1;ACTB;ACTG2;ACTA1;ACTC1;ACTA2	41.792	375	5.51e-73	13	21	16	17.9	23363000	16303000
P60866	P60866	40S ribosomal protein S20	RPS20	13.373	119	4.2289e-41	0	5	0	22.7	0	3089900
P61247	P61247	40S ribosomal protein S3a	RPS3A	29.945	264	2.851e-186	0	53	0	53	0	52779000
P61254;Q9UNX3	P61254;Q9UNX3	60S ribosomal protein L26;60S ribosomal protein L26-like 1	RPL26;RPL26L1	17.258	145	1.8532e-22	0	23	0	35.9	0	25186000
P61313	P61313	60S ribosomal protein L15	RPL15	24.146	204	0.0022062	0	3	0	4.4	0	6788800
P61353	P61353	60S ribosomal protein L27	RPL27	15.798	136	3.4439e-30	0	13	0	30.9	0	17076000
P61513	P61513	60S ribosomal protein L37a	RPL37A	10.275	92	0.00015361	0	1	0	29.3	0	776980
P61604	P61604	10 kDa heat shock protein, mitochondrial	HSPE1	10.932	102	1.8677e-34	0	2	13.7	13.7	0	544460
P61626	P61626	Lysozyme C	LYZ	16.537	148	0.0042379	2	0	6.1	0	265970	0
P61978	P61978	Heterogeneous nuclear ribonucleoprotein K	HNRNPK	50.976	463	5.1056e-82	5	6	6	13.2	8026500	3322400
P62081	P62081	40S ribosomal protein S7	RPS7	22.127	194	8.7072e-96	0	20	0	29.9	0	8370700
P62140	P62140	Serine/threonine-protein phosphatase PP1-beta catalytic subunit	PPP1CB	37.186	327	4.435e-11	1	3	3.1	8	0	3454500
P62241	P62241	40S ribosomal protein S8	RPS8	24.205	208	1.898e-148	0	24	0	33.2	0	22558000
P62244	P62244	40S ribosomal protein S15a	RPS15A	14.839	130	1.2853e-20	0	14	0	38.5	0	12802000
P62249	P62249	40S ribosomal protein S16	RPS16	16.445	146	1.3791e-28	0	24	0	39.7	0	19242000
P62263	P62263	40S ribosomal protein S14	RPS14	16.273	151	7.3818e-22	6	21	8.6	33.8	9055200	39647000
P62266	P62266	40S ribosomal protein S23	RPS23	15.807	143	3.5253e-17	0	6	0	21	0	4257900
P62269	P62269	40S ribosomal protein S18	RPS18	17.718	152	9.6309e-97	0	38	0	45.4	0	42078000
P62273	P62273	40S ribosomal protein S29	RPS29	6.6767	56	0.0034869	0	3	0	14.3	0	593890
P62277	P62277	40S ribosomal protein S13	RPS13	17.222	151	8.887e-47	0	26	0	53	0	28373000
P62280	P62280	40S ribosomal protein S11	RPS11	18.431	158	5.0324e-92	0	30	0	46.8	0	36771000
P62304	P62304	Small nuclear ribonucleoprotein E	SNRPE	10.803	92	4.6591e-09	0	6	0	29.3	0	2028200
P62314	P62314	Small nuclear ribonucleoprotein Sm D1	SNRPD1	13.281	119	3.3142e-06	0	2	0	10.9	0	1769600
P62318	P62318	Small nuclear ribonucleoprotein Sm D3	SNRPD3	13.916	126	4.5841e-08	3	7	7.9	15.1	0	5419700
P62424	P62424	60S ribosomal protein L7a	RPL7A	29.995	266	1.6608e-138	0	32	0	30.5	0	52873000
P62701;Q8TD47;P22090	P62701	40S ribosomal protein S4, X isoform	RPS4X	29.597	263	1.453e-35	0	33	0	48.3	0	28626000
P62750	P62750	60S ribosomal protein L23a	RPL23A	17.695	156	1.7409e-49	2	21	7.1	32.1	0	21991000
P62753	P62753	40S ribosomal protein S6	RPS6	28.68	249	1.438e-140	2	19	4	24.1	0	30408000
P62805	P62805	Histone H4	HIST1H4A	11.367	103	1.1031e-228	7	60	28.2	66	27932000	127480000
P62829	P62829	60S ribosomal protein L23	RPL23	14.865	140	2.6952e-16	0	8	0	32.9	0	12237000
P62847	P62847	40S ribosomal protein S24	RPS24	15.423	133	3.1969e-17	0	10	0	28.6	0	4223800
P62851	P62851	40S ribosomal protein S25	RPS25	13.742	125	2.8149e-41	0	22	0	40.8	0	22347000
P62854;Q5JNZ5	P62854	40S ribosomal protein S26	RPS26	13.015	115	8.8978e-12	0	10	0	20.9	0	11708000
P62861	P62861	40S ribosomal protein S30	FAU	6.6478	59	0.0044607	0	2	0	18.6	0	6964700
P62888	P62888	60S ribosomal protein L30	RPL30	12.784	115	8.549e-34	0	11	0	36.5	0	11960000
P62899	P62899	60S ribosomal protein L31	RPL31	14.463	125	2.4896e-13	1	10	7.2	40	0	19497000
P62906	P62906	60S ribosomal protein L10a	RPL10A	24.831	217	4.7142e-13	0	11	0	18.4	0	21507000
P62913	P62913	60S ribosomal protein L11	RPL11	20.252	178	2.7926e-62	1	18	5.6	21.3	0	40980000
P62917	P62917	60S ribosomal protein L8	RPL8	28.024	257	3.0314e-71	0	22	0	28	0	50482000
P62979;P62987;P0CG47;P0CG48	P62979;P62987;P0CG47;P0CG48	Ubiquitin-40S ribosomal protein S27a;Ubiquitin;40S ribosomal protein S27a;Ubiquitin-60S ribosomal protein L40;Ubiquitin;60S ribosomal protein L40;Polyubiquitin-B;Ubiquitin;Polyubiquitin-C;Ubiquitin	RPS27A;UBA52;UBB;UBC	17.965	156	5.0997e-64	8	17	18.6	33.3	7840500	9105300
P63173	P63173	60S ribosomal protein L38	RPL38	8.2178	70	1.2861e-26	0	2	0	18.6	0	2996400
P67809	P67809	Nuclease-sensitive element-binding protein 1	YBX1	35.924	324	9.6119e-29	0	10	0	26.2	0	5341900
Q5VTE0;P68104;Q05639	Q5VTE0;P68104;Q05639	Putative elongation factor 1-alpha-like 3;Elongation factor 1-alpha 1;Elongation factor 1-alpha 2	EEF1A1P5;EEF1A1;EEF1A2	50.184	462	1.0355e-15	3	4	4.3	7.6	0	1800300
Q9BQE3;Q71U36;P68363;Q13748;Q6PEY2;P68366;Q9NY65	Q9BQE3;Q71U36;P68363;Q13748;Q6PEY2;P68366	Tubulin alpha-1C chain;Tubulin alpha-1A chain;Tubulin alpha-1B chain;Tubulin alpha-3C/D chain;Tubulin alpha-3E chain;Tubulin alpha-4A chain	TUBA1C;TUBA1A;TUBA1B;TUBA3C;TUBA3E;TUBA4A	49.895	449	3.2247e-103	6	14	3.3	22.3	0	11373000
P68371;P04350;Q3ZCM7	P68371;P04350	Tubulin beta-4B chain;Tubulin beta-4A chain	TUBB4B;TUBB4A	49.83	445	3.2508e-205	0	6	0	38.4	0	3107600
Q71DI3;P84243;P68431;Q16695;Q6NXT2	Q71DI3;P84243;P68431;Q16695;Q6NXT2	Histone H3.2;Histone H3.3;Histone H3.1;Histone H3.1t;Histone H3.3C	HIST2H3A;H3F3A;HIST1H3A;HIST3H3;H3F3C	15.388	136	2.4736e-35	7	28	5.1	25	21324000	171810000
P83731	P83731	60S ribosomal protein L24	RPL24	17.779	157	9.5129e-78	0	25	0	29.9	0	22628000
P83881	P83881	60S ribosomal protein L36a	RPL36A	12.441	106	0.0039036	0	4	0	9.4	0	1365000
P84098	P84098	60S ribosomal protein L19	RPL19	23.466	196	3.8771e-95	0	14	0	18.9	0	7321000
P84103	P84103	Serine/arginine-rich splicing factor 3	SRSF3	19.329	164	1.407e-08	0	5	0	18.3	0	6027500
P98179	P98179	Putative RNA-binding protein 3	RBM3	17.17	157	8.0999e-06	0	4	0	17.8	0	1048500
Q00839	Q00839	Heterogeneous nuclear ribonucleoprotein U	HNRNPU	90.583	825	1.455e-169	0	21	0	15	0	12496000
Q01844	Q01844	RNA-binding protein EWS	EWSR1	68.477	656	1.022e-11	0	2	0	2.3	0	520850
Q02543	Q02543	60S ribosomal protein L18a	RPL18A	20.762	176	2.3669e-19	0	16	0	35.2	0	26695000
Q02878	Q02878	60S ribosomal protein L6	RPL6	32.728	288	8.1728e-19	0	17	0	23.6	0	12892000
Q04837	Q04837	Single-stranded DNA-binding protein, mitochondrial	SSBP1	17.259	148	0.00021913	0	2	0	19.6	0	678160
Q07020	Q07020	60S ribosomal protein L18	RPL18	21.634	188	2.0336e-174	0	17	0	34.6	0	28984000
Q07021	Q07021	Complement component 1 Q subcomponent-binding protein, mitochondrial	C1QBP	31.362	282	1.7059e-17	0	1	0	5.3	0	120440
Q07955	Q07955	Serine/arginine-rich splicing factor 1	SRSF1	27.744	248	2.6264e-18	4	21	4	29.4	0	12554000
Q08211	Q08211	ATP-dependent RNA helicase A	DHX9	140.96	1270	4.5402e-15	0	9	0	5.9	0	2416600
Q08380	Q08380	Galectin-3-binding protein	LGALS3BP	65.33	585	2.7378e-11	4	7	1.9	9.1	0	2109700
Q16576;Q09028	Q16576;Q09028	Histone-binding protein RBBP7;Histone-binding protein RBBP4	RBBP7;RBBP4	47.82	425	0.00019678	0	3	0	4.2	0	650700
Q12905	Q12905	Interleukin enhancer-binding factor 2	ILF2	43.062	390	2.8597e-36	0	6	0	11.8	0	1848100
Q12906	Q12906	Interleukin enhancer-binding factor 3	ILF3	95.337	894	8.2051e-17	0	12	0	8.5	0	12884000
Q12959	Q12959	Disks large homolog 1	DLG1	100.45	904	4.3025e-08	2	2	1.3	1.3	1130000	0
Q13127	Q13127	RE1-silencing transcription factor	REST	121.87	1097	0	0	92	0	27.8	0	226580000
Q13151	Q13151	Heterogeneous nuclear ribonucleoprotein A0	HNRNPA0	30.84	305	1.0517e-41	1	8	5.6	25.9	0	4653400
Q13185	Q13185	Chromobox protein homolog 3	CBX3	20.811	183	1.988e-06	0	2	0	14.8	0	935240
Q13242	Q13242	Serine/arginine-rich splicing factor 9	SRSF9	25.542	221	0.0027515	0	2	0	6.3	0	650320
Q13243	Q13243	Serine/arginine-rich splicing factor 5	SRSF5	31.263	272	6.0113e-07	0	2	0	9.9	0	278420
Q13247;Q08170	Q13247	Serine/arginine-rich splicing factor 6	SRSF6	39.586	344	1.5724e-09	0	11	0	9	0	8003500
Q13263	Q13263	Transcription intermediary factor 1-beta	TRIM28	88.549	835	2.6034e-21	0	4	0	6.3	0	1620600
Q13435	Q13435	Splicing factor 3B subunit 2	SF3B2	100.23	895	1.9447e-60	2	18	2.9	12.7	1754300	9208800
Q13642	Q13642	Four and a half LIM domains protein 1	FHL1	36.263	323	0.0052468	0	2	0	3.7	0	562010
Q13698	Q13698	Voltage-dependent L-type calcium channel subunit alpha-1S	CACNA1S	212.35	1873	0.020136	1	0	0.5	0	0	0
Q14028	Q14028	Cyclic nucleotide-gated cation channel beta-1	CNGB1	139.68	1251	0.00027381	0	1	0	0.8	0	0
Q14103	Q14103	Heterogeneous nuclear ribonucleoprotein D0	HNRNPD	38.434	355	6.5596e-23	0	5	0	6.8	0	4522900
Q14995	Q14995	Nuclear receptor subfamily 1 group D member 2	NR1D2	64.624	579	0.026646	0	1	0	1.7	0	23715
Q15233	Q15233	Non-POU domain-containing octamer-binding protein	NONO	54.231	471	2.7163e-07	0	4	0	7.6	0	3575200
Q15257	Q15257	Serine/threonine-protein phosphatase 2A activator	PPP2R4	40.667	358	0.032138	0	1	0	4.7	0	0
Q15428	Q15428	Splicing factor 3A subunit 2	SF3A2	49.255	464	0.00018291	0	2	0	5.2	0	132400
Q15717	Q15717	ELAV-like protein 1	ELAVL1	36.091	326	7.1938e-20	1	4	3.4	7.4	0	1761300
Q16629	Q16629	Serine/arginine-rich splicing factor 7	SRSF7	27.366	238	1.3159e-06	0	3	0	12.6	0	971350
Q1ED39	Q1ED39	Lysine-rich nucleolar protein 1	KNOP1	51.588	458	6.0143e-16	0	2	0	2.4	0	623160
Q4FZB7	Q4FZB7	Histone-lysine N-methyltransferase SUV420H1	SUV420H1	99.186	885	0.00016378	13	8	1	1	12842000	0
Q562R1	Q562R1	Beta-actin-like protein 2	ACTBL2	42.003	376	3.3251e-38	0	1	7.2	9	0	5214900
Q5JSL3;Q9BZ29;Q96BY6	Q5JSL3;Q9BZ29;Q96BY6	Dedicator of cytokinesis protein 11;Dedicator of cytokinesis protein 9;Dedicator of cytokinesis protein 10	DOCK11;DOCK9;DOCK10	237.67	2073	0.00085164	0	2	0	1.6	0	289340
Q93079;Q5QNW6;Q99880;Q99879;Q96A08	Q93079;Q5QNW6;Q99880;Q99879;Q96A08	Histone H2B type 1-H;Histone H2B type 2-F;Histone H2B type 1-L;Histone H2B type 1-M;Histone H2B type 1-A	HIST1H2BH;HIST2H2BF;HIST1H2BL;HIST1H2BM;HIST1H2BA	13.892	126	1.6711e-144	0	5	33.3	61.9	0	5606300
Q66K89	Q66K89	Transcription factor E4F1	E4F1	83.495	784	1.1184e-54	7	11	4.2	9.9	5499200	5163400
Q6IQ49	Q6IQ49	Protein SDE2 homolog	SDE2	49.741	451	0.024997	0	1	0	2.4	0	1756100
Q6JVE5	Q6JVE5	Epididymal-specific lipocalin-12	LCN12	21.499	192	0.02347	0	1	0	4.7	0	1249000
Q6SPF0	Q6SPF0	Atherin	SAMD1	56.051	538	0.025732	0	2	0	1.9	0	792960
Q7RTT6	Q7RTT6	Putative protein SSX6	SSX6	21.688	188	0.035027	0	1	0	4.3	0	0
Q86V81	Q86V81	THO complex subunit 4	ALYREF	26.888	257	6.3661e-91	0	12	0	21	0	13926000
Q8IWX8	Q8IWX8	Calcium homeostasis endoplasmic reticulum protein	CHERP	103.7	916	1.0317e-05	1	2	1.3	2.3	0	752260
Q8N257;Q6DRA6;Q6DN03	Q8N257	Histone H2B type 3-B	HIST3H2BB	13.908	126	9.1568e-114	0	4	27.8	56.3	0	1218800
Q8N4E4	Q8N4E4	Phosducin-like protein 2	PDCL2	28.071	241	0.013577	0	1	0	5	0	294170
Q8N5P1	Q8N5P1	Zinc finger CCCH domain-containing protein 8	ZC3H8	33.575	291	4.4786e-19	5	8	6.9	6.9	2720200	1379600
Q8NC51	Q8NC51	Plasminogen activator inhibitor 1 RNA-binding protein	SERBP1	44.965	408	5.9911e-51	1	3	3.2	3.9	0	357980
Q8TDD1	Q8TDD1	ATP-dependent RNA helicase DDX54	DDX54	98.594	881	0.010849	0	1	0	1	0	40804
Q92522	Q92522	Histone H1x	H1FX	22.487	213	9.8149e-27	0	2	0	12.2	0	935750
Q92734	Q92734	Protein TFG	TFG	43.447	400	8.9698e-49	15	31	14	25.8	33359000	54877000
Q92804	Q92804	TATA-binding protein-associated factor 2N	TAF15	61.829	592	3.0188e-20	0	2	2.4	5.2	0	1071100
Q92841	Q92841	Probable ATP-dependent RNA helicase DDX17	DDX17	80.272	729	2.6152e-77	4	21	3.6	14.3	1910600	12427000
Q96F45;Q9H7S9	Q96F45	Zinc finger protein 503	ZNF503	62.554	646	9.3167e-88	21	16	19.2	24.3	42798000	18061000
Q96PK6	Q96PK6	RNA-binding protein 14	RBM14	69.491	669	7.634e-70	12	26	10.9	18.7	13720000	12247000
Q96R06	Q96R06	Sperm-associated antigen 5	SPAG5	134.42	1193	0.00022637	0	1	0	1.1	0	305600
Q99715	Q99715	Collagen alpha-1(XII) chain	COL12A1	333.14	3063	0.01146	0	4	0	0.4	0	4095900
Q99729	Q99729	Heterogeneous nuclear ribonucleoprotein A/B	HNRNPAB	36.224	332	1.6225e-30	1	9	3.9	10.8	0	2828000
Q99877	Q99877	Histone H2B type 1-N	HIST1H2BN	13.922	126	9.6637e-144	0	2	33.3	61.9	0	1435100
Q9BU76	Q9BU76	Multiple myeloma tumor-associated protein 2	MMTAG2	29.411	263	0.010552	0	1	0	5.3	0	61658
Q9BY89	Q9BY89	Uncharacterized protein KIAA1671	KIAA1671	196.71	1806	0.024081	0	1	0	0.6	0	222790
Q9BYN8	Q9BYN8	28S ribosomal protein S26, mitochondrial	MRPS26	24.211	205	0.00054248	0	2	0	5.4	0	166910
Q9H0E9	Q9H0E9	Bromodomain-containing protein 8	BRD8	135.33	1235	2.3941e-18	7	0	2.6	0	2030000	0
Q9H0S4	Q9H0S4	Probable ATP-dependent RNA helicase DDX47	DDX47	50.646	455	0.00070406	0	1	0	2.4	0	680190
Q9H3S7	Q9H3S7	Tyrosine-protein phosphatase non-receptor type 23	PTPN23	178.97	1636	0.010392	1	0	0.4	0	0	0
Q9H773	Q9H773	dCTP pyrophosphatase 1	DCTPP1	18.681	170	0.0011588	3	2	7.6	7.6	1987000	0
Q9NPF5	Q9NPF5	DNA methyltransferase 1-associated protein 1	DMAP1	52.992	467	1.0276e-05	0	1	0	2.6	0	336170
Q9NQH7	Q9NQH7	Probable Xaa-Pro aminopeptidase 3	XPNPEP3	57.033	507	3.8355e-161	49	65	21.7	30	218350000	105610000
Q9NR30;Q9BQ39	Q9NR30	Nucleolar RNA helicase 2	DDX21	87.343	783	2.0574e-65	0	19	0	16.7	0	6052600
Q9NRL3	Q9NRL3	Striatin-4	STRN4	80.595	753	0.0023518	0	1	0	1.2	0	154370
Q9NRZ9	Q9NRZ9	Lymphoid-specific helicase	HELLS	97.073	838	0.021153	1	0	1.6	0	0	0
Q9NV56	Q9NV56	MRG/MORF4L-binding protein	MRGBP	22.417	204	3.0454e-07	0	2	0	6.4	0	387810
Q9NX58	Q9NX58	Cell growth-regulating nucleolar protein	LYAR	43.614	379	4.4166e-05	0	3	0	3.4	0	490050
Q9NYA4	Q9NYA4	Myotubularin-related protein 4	MTMR4	133.35	1195	4.4078e-09	1	4	0.7	1.6	0	629080
Q9NZI8;Q9Y6M1	Q9NZI8	Insulin-like growth factor 2 mRNA-binding protein 1	IGF2BP1	63.48	577	3.4152e-55	0	19	0	16.3	0	11441000
Q9P2R6	Q9P2R6	Arginine-glutamic acid dipeptide repeats protein	RERE	172.42	1566	1.5318e-06	2	3	0.7	1.5	0	1125100
Q9UKM9	Q9UKM9	RNA-binding protein Raly	RALY	32.463	306	7.2507e-07	0	1	0	3.9	0	174540
Q9UKP5	Q9UKP5	A disintegrin and metalloproteinase with thrombospondin motifs 6	ADAMTS6	125.27	1117	0.0077673	0	1	0	1	0	9535.7
Q9ULH4	Q9ULH4	Leucine-rich repeat and fibronectin type-III domain-containing protein 2	LRFN2	84.73	789	0.005936	0	1	0	1.4	0	0
Q9UN86	Q9UN86	Ras GTPase-activating protein-binding protein 2	G3BP2	54.12	482	0.00087175	0	2	0	2.7	0	486990
Q9UQL6	Q9UQL6	Histone deacetylase 5	HDAC5	121.98	1122	0.0058421	2	3	0.8	0.8	0	353770
Q9Y230	Q9Y230	RuvB-like 2	RUVBL2	51.156	463	0.0037756	0	1	0	2.2	0	202940
Q9Y2J4	Q9Y2J4	Angiomotin-like protein 2	AMOTL2	85.763	779	3.1776e-21	1	3	1.4	4.9	0	1112700
Q9Y3B4	Q9Y3B4	Pre-mRNA branch site protein p14	SF3B14	14.585	125	2.9178e-05	2	1	6.4	11.2	276740	0
Q9Y3B7	Q9Y3B7	39S ribosomal protein L11, mitochondrial	MRPL11	20.683	192	0.00021516	0	1	0	10.9	0	222270
Q9Y6Y8	Q9Y6Y8	SEC23-interacting protein	SEC23IP	111.08	1000	2.2863e-34	1	10	1.7	8.1	0	2767500

## Sheet: Table_2S
Interactomic analysis of REST/NRSF and implications of its functional links with the transcription suppressor TRIM28 during neuronal differentiation
; Namgyu Lee*, Sung Jin Park*, Ghazal Haddad, Dae-Kyum Kim, Seon-Min Park and Kwan Yong Choi
Supplementary Table 2. Peptides identified from control and REST samples (FDR < 0.01). Amino acid legnth (AA); molecular weight (MW); posterior error probability (PEP)
								Spectral count		Intensity
Sequence	AA	Missed cleavages	MW	Proteins	Charges	PEP	Score	Control	REST	Control	REST	Carbamidomethyl (C) site IDs	Oxidation (M) site IDs
AAAAAAALQAK	11	0	955.545	P36578	2	2.1414e-10	152.97		3	0	9162800
AADPPAENSSAPEAEQGGAE	20	0	1896.8	P67809	2	5.6663e-10	143.72		3	0	881730
AADSLQQNLQR	11	0	1242.63	Q1ED39	2	6.0143e-16	185.99		2	0	650680
AAEVLNK	7	0	743.418	P52272	2	0.022547	102.77	1		0	0
AAFGGSGGR	9	0	778.372	P35908;CON__P35908	2	0.014071	102.62	3		569350	0
AAGVNVEPFWPGLFAK	16	0	1701.89	P05386	2	2.8588e-18	167.92		3	0	6633900
AAIDWFDGKEFHGNIIK	17	1	1959.98	Q92804	3	0.0028664	88.706		2	0	1071100
AAIDWFDGKEFSGNPIK	17	1	1893.93	P35637	2;3	1.3147e-46	216.77		5	0	26749000
AAIDWFDGKEFSGNPIKVSFATR	23	2	2555.28	P35637	3	2.1003e-07	111.57		2	0	1130500
AAKGDFVCIFCDR	13	1	1443.66	Q13127	2;3	7.1224e-06	130.72		7	0	0	10;11
AALQELLSK	9	0	971.565	P62851	2	1.2364e-16	195.36		3	0	7718300
AAQMHSGYQR	10	0	1147.52	Q96PK6	2;3	0.0020427	107.03	2	1	456550	67915
AASLDSVATSR	11	0	1076.55	Q9Y2J4	2	2.7809e-10	150.09	1		250810	0
AAVEWFDGKDFQGSK	15	1	1683.79	Q01844	2	1.022e-11	158.65		2	0	567480
AAVIGDVIR	9	0	912.539	Q9NR30	2	0.0077379	93.598		3	0	1695700
AAVLLEQER	9	0	1027.57	Q13435	2	0.0065038	96.342		1	0	889680
AAVLLEQERQQEIAK	15	1	1724.94	Q13435	2;3	1.0553e-24	181.75		4	0	5779200
ADGYEPPVQESV	12	0	1289.58	P61247	2	0.00018066	124.39		2	0	1695100
ADGYVLEGK	9	0	950.471	P62241	2	0.0011902	115.78		3	0	930550
ADGYVLEGKELEFYLR	16	1	1900.96	P62241	2;3	3.3069e-26	185.95		5	0	4075900
ADGYVLEGKELEFYLRK	17	2	2029.05	P62241	3	0.013156	69.878		1	0	233790
ADRDESSPYAAMLAAQDVAQR	21	1	2264.05	P62263	3	0.00023018	96.016		3	0	2835000
ADTLTDEINFLR	12	0	1406.7	P04259;P48668;CON__P48668;CON__P04259;P02538;CON__P02538	2	2.2912e-22	203.61		3	0	997320
AEAESLYQSK	10	0	1124.54	P04264;CON__P04264	2	9.1816e-13	187.16	1	2	408490	1020900
AEAESLYQSKYEELQITAGR	20	1	2285.12	P04264;CON__P04264	3	1.2668e-21	173.77		3	0	5036700
AEAGDNLGALVR	12	0	1184.61	P49411	2	4.3628e-13	166.45		2	0	777660
AEFVEVTK	8	0	921.481	CON__P02769	2	0.022557	91.867	1	3	757730	3072700
AEIIADKQSGK	11	1	1158.62	Q13151	2	0.024607	85.672		1	0	94840
AFGYYGPLR	9	0	1042.52	P84103	2	0.00014384	147.52		2	0	4183800
AFITNIPFDVK	11	0	1263.69	P52272	2	0.00071268	114.72		2	0	961700
AFLIEEQK	8	0	976.523	P49207	2	0.00015595	158.07		3	0	2247200
AFLIEEQKIVVK	12	1	1415.84	P49207	2;3	5.794e-11	159.44		3	0	3376300
AFSYYGPLR	9	0	1072.53	Q16629	2	0.00032968	129.42		2	0	602060
AFYPEEISSMVLTK	14	0	1613.8	P08107;P34931	2;3	9.74e-23	188.09	4	5	572360	4949900
AGEKVEKPDTK	11	2	1200.63	Q02878	3	0.0081024	72.096		2	0	288200
AGELTEDEVER	11	0	1246.57	P62269	2	6.2647e-21	193.22		3	0	10509000
AGELTEDEVERVITIMQNPR	20	1	2299.15	P62269	3	6.1875e-16	161.91		3	0	3007900
AGFAGDDAPR	10	0	975.441	P63261;P60709;P63267;P68133;P68032;P62736;Q6S8J3;A5A3E0;P0CG39;P0CG38	2	0.00013099	123.96	3	3	3316900	7376500
AGGPTTPLSPTR	12	0	1153.61	P20700	2	0.01297	80.69		2	0	1255500
AGGSAALSPSK	11	0	944.493	Q92522	2	0.022332	96.067		1	0	135930
AGLQFPVGR	9	0	943.524	Q99878;Q96KK5;Q9BTM1;Q16777;Q6FI13;P20671;P0C0S8;Q71UI9;P0C0S5;Q8IUE6;Q96QV6;P16104;Q93077;Q7L7L0;P04908	1;2	2.127e-07	168.27	6	10	12541000	193880000
AGMTHIVR	8	0	883.47	P39023	2	0.016168	99.139		2	0	963360
AGNLGGGVVTIER	13	0	1241.67	P35268	2	2.459e-11	152.16	3	3	334280	13865000
AGPIWDLR	8	0	926.497	O43390;O60506	2	0.0084946	111.95		3	0	1699900
AGRGFSLEELR	11	1	1233.65	P26373	3	0.0031719	95.618		1	0	526090
AGSGAGAAGLGTATSSVTGEPIETSPVIHLVTDAK	35	0	3221.64	Q66K89	3	3.2074e-33	156.08		3	0	1868400
AGVIFPVGR	9	0	914.534	O75367;Q9P0M6	2	0.0091894	90.37		3	0	2040400
AGVNTVTTLVENK	13	0	1344.72	P62424	2	2.85e-52	245.5		3	0	4227500
AGVNTVTTLVENKK	14	1	1472.82	P62424	2	1.5619e-34	219.97		2	0	829460
AHLGTALK	8	0	809.476	P62266	2	0.013967	101.64		2	0	1324400
AHSIQIMK	8	0	926.501	Q02543	2;3	0.0063245	116.25		3	0	1777100
AIFAGYKR	8	1	924.518	P18077	2	0.026621	110.63		2	0	4644000
AIFLAAQKEADLAAQEEAAKK	21	2	2215.18	Q9Y3B7	3	0.00021516	90.755		1	0	241270
AIIIFVPVPQLK	12	0	1336.85	P62081	2	0.0016151	112.13		3	0	2064100
AILVDLEPGTMDSVR	15	0	1614.83	P07437;Q9BVA1;Q13885	2	7.1439e-40	216.27	2	3	182890	4149800
AIPQLQGYLR	10	0	1157.66	Q02878	2	0.02927	68.847		1	0	966830
AIPSTGGSR	9	0	844.44		2	0.010366	72.879	1		443560	0
AIRLELQGPR	10	1	1151.68	P19338	2;3	9.0076e-09	173.24		6	0	20672000
AITGASLADIMAK	13	0	1260.67	P83731	2	2.9939e-26	194.06		5	0	9228700		37
AITGASLADIMAKR	14	1	1416.78	P83731	2	4.5268e-19	177.36		2	0	1091500
AIVAGDQNVEYK	12	0	1305.66	Q13642	2	0.0052468	97.957		2	0	596190
AKEAAEQDVEK	11	1	1216.59	P26373	2;3	1.987e-07	145.29		5	0	929230
AKEFTNVYIK	10	1	1211.65	P11940;Q13310	2;3	3.5927e-06	146.71		4	0	2525500
AKELATKLG	9	2	929.555	P62424	2	0.0093529	109.83		2	0	1026500
ALAAAGYDVEK	11	0	1106.56	P16403;P10412;P16402;Q02539;P22492	2	0.0019978	108.31	2	3	418220	5142700
ALAAAGYDVEKNNSR	15	1	1577.78	P16403;P10412;P16402;Q02539;P22492	2;3	7.4784e-25	184.87	1	3	794700	12519000
ALDKLDGTEINGR	13	1	1400.73	Q13247	3	0.0075646	85.973		1	0	216880
ALEEANADLEVK	12	0	1300.65	P02533;CON__P02533;CON__Q6IFX2;P19012;CON__P19012;P08779;CON__P08779	2	5.0321e-11	153.81	1	3	186880	1604700
ALEESNYELEGK	12	0	1380.64	P13645;CON__P13645;CON__P02535-1	2	2.6409e-17	190.35	2	4	3590300	7240000
ALEKIDLK	8	1	928.559	P39023	2	0.036791	106.42		1	0	325070
ALKAWSVAR	9	1	1000.58	CON__P02769	3	0.020696	72.879		2	0	1367000
ALKEPPRDR	9	2	1080.6	P30050	3	0.011512	76.478		3	0	2104300
ALQKSPGPQR	10	1	1080.6	P15056	3	0.010378	78.149		2	0	1240600
ALSRQEMQEVQSSR	14	1	1647.8	P22626	2;3	1.8182e-07	134.61	1	5	448050	7301500
ALTVPELTQQMFDAK	15	0	1690.86	P68371;P04350	2	4.8081e-05	125.5		1	0	174960
ALTVPELTQQVFDAK	15	0	1658.89	P07437	2;3	6.3492e-49	235.93	2	5	291610	3895700
ALVATPGKK	9	1	883.549	P19338	2	0.026271	90.709		3	0	2745100
AMGIMNSFVNDIFER	15	0	1742.81	Q93079;Q5QNW6;Q99880;Q99879;P58876;Q8N257;Q99877;P57053;O60814;P62807;P06899;Q16778	2	4.2003e-70	257.48		14	0	14851000		15;16
AMNGESLDGR	10	0	1048.46	P98179	2	0.0018173	108.31		2	0	415310
ANPFGGASHAK	11	0	1055.51	P62266	2	0.022021	73.273		2	0	1978300
APAMFNIR	8	0	918.475	P61247	2	0.00024554	155.51		5	0	8673800
APAQKVPAQK	10	1	1036.6	P50914	3	0.011587	76.221		1	0	164260
APILIATDVASR	12	0	1225.7	P17844;Q92841	2	1.7089e-16	178.95	1	3	144810	5575400
APIRPDIVNFVHTNLR	16	1	1861.03	P36578	3	0.01994	97.2		2	0	437080
APKPDGPGGGPGGSHMGGNYGDDR	24	1	2251.97	P35637	3	0.0037148	63.398	1		335650	0
APNHAVVTR	9	0	963.525	P02787	2	0.013009	85.533	1		39152	0
APSTYGGGLSVSSR	14	0	1337.66	P08779;CON__P08779	2	2.6868e-07	134.37		2	0	416390
APSTYGGGLSVSSSR	15	0	1424.69	P02533;CON__P02533	2	1.4207e-07	135.61	1	3	137650	1949300
APVEEAFLYAK	11	0	1236.64	Q9NQH7	2	3.2662e-10	147.91	5	3	2724400	10067000
AQAAAPASVPAQAPK	15	0	1376.74	P47914	2	3.62e-08	144.4		3	0	13791000
AQAAAPASVPAQAPKR	16	1	1532.84	P47914	3	0.024711	80.632		2	0	3074400
AQFEGIVTDLIR	12	0	1360.74	P38646	2	4.4087e-07	139.86		1	0	249030
AQIHDLVLVGGSTR	14	0	1464.8	P08107	2	2.2017e-11	147.83		3	0	1070600
AQLGEDIR	8	0	900.466	Q92734	2	0.015195	100.25		2	0	4116800
AQLHDTNMELTDLKLQLEK	19	1	2239.15	O14974	4	0.0044519	68.413		2	0	1907000
AQPSASLGVGYR	12	0	1204.62	Q96PK6	2	7.4287e-07	134.68		3	0	2826700
AQPSVSLGAAYR	12	0	1218.64	Q96PK6	2	0.0026357	107.93	2	2	568650	2241400
AQPSVSLGAPYR	12	0	1244.65	Q96PK6	2	0.0023398	109.15		2	0	1172300
AQVIYTR	7	0	849.471	P62851	1	0.031801	113.89		1	0	415490
AQYEDIAQK	9	0	1064.51	P04264	1;2	0.00014774	136.96	3	4	42339000	31933000
AQYEEIANR	9	0	1092.52	P13647;CON__P13647	2	4.0987e-05	147.75	3	2	663780	1534600
AQYEEIAQR	9	0	1106.54	P04259;P48668;CON__P48668;CON__P04259;P02538;CON__P02538;P19013;CON__P19013;P35908;CON__P35908	2	3.1392e-05	151.22	3	3	3768900	4331800
ASGNYATVISHNPETK	16	0	1687.82	P62917	2;3	1.2361e-48	223.68		5	0	18279000
ASGNYATVISHNPETKK	17	1	1815.91	P62917	3	0.033186	51.771		1	0	576070
ASGPPVSELITK	12	0	1197.66	P16403;P10412;P16402	2	1.826e-07	144.28	2	3	577670	14456000
ASGTLREYK	9	1	1023.53	Q02543	2	0.015887	99.973		1	0	150940
ASHEEVEGLVEK	12	0	1325.65	Q08380	3	0.0052729	90.793		2	0	664580
ASYVAPLTAQPATYR	15	0	1607.83	Q96PK6	2	1.1992e-17	167.92	2	2	161460	759620
ATAGDTHLGGEDFDNR	16	0	1674.72	P08107;P34931;P17066;P48741	3	0.015078	85.976		3	0	5470200
ATDAAYQAR	9	0	965.457	Q9H0E9	2	6.1662e-05	145.46	3		230360	0
ATENDIANFFSPLNPIR	17	0	1917.96	P31942	2	3.6323e-19	163.41		2	0	302320
ATENDIYNFFSPLNPVR	17	0	1995.97	P31943;P52597	2;3	2.9378e-37	206.81		3	0	649540
ATFDAISK	8	0	851.439	P15880	2	0.012474	104.06		1	0	421450
ATFIKVPQNQNGK	13	1	1443.78	P19338	2	5.8664e-26	199.4		3	0	2071700
ATGDETGAKVER	12	1	1232.6	P61247	2;3	7.5323e-13	171.62		4	0	7625700
ATGDETGAKVERADGYEPPVQESV	24	2	2504.17	P61247	3	9.7336e-08	112.44		3	0	3794600
ATNYNAGDR	9	0	980.431	P61626	2	0.0042379	101.38	2		65441	0
AVAATSTKGQEQSAQK	16	1	1603.82	Q9Y6Y8	2	1.6731e-07	137.17		1	0	32659
AVDFAER	7	0	806.392	P62917	2	0.019675	119.29		2	0	4691200
AVDSQILPK	9	0	969.549	Q02878	2	0.0019025	112.11		3	0	4919100
AVEYNAVGAMK	11	0	1151.56	Q8NFW1	3	0.032458	47.228		1	0	448460		60
AVFVDLEPTVIDEVR	15	0	1700.9	Q9BQE3;Q71U36;P68363	2;3	1.2291e-39	227.92	4	4	994720	7197700
AVLVDLEPGTMDSVR	15	0	1600.81	P68371;P04350;Q3ZCM7	2	8.446e-15	162.41		2	0	1571300
AVPKEDIYSGGGGGGSR	17	1	1605.77	Q13151	2;3	7.4886e-09	142.57	1	2	136940	2399600
AVTKYTSAK	9	1	967.534	P57053;O60814;P06899	2	0.019372	97.597	1		64554	0
AVTTNQWHR	9	0	1111.55	Q9Y6Y8	2	0.0024198	109.44		1	0	327050
AVVGVVAGGGR	11	0	940.545	P62917	2	4.5047e-11	160.59		3	0	8937100
AVVGVVAGGGRIDKPILK	18	2	1748.07	P62917	3	0.019567	64.04		2	0	8710700
AVVIVDDR	8	0	885.492	P23246;Q15233	2	0.037425	82.75		1	0	707180
AYQKQPTIFQNK	12	1	1464.77	P62280	2;3	1.5786e-37	234.24		6	0	17773000
CLGMGRNSSRIANR	14	2	1533.76	Q14CW9	2	0.018462	57.567	1		0	0		45
CNDLETKNNQR	11	1	1333.6	Q96Q89	2	0.0054039	87.568	1		0	0	17
CPFTGNVSIR	10	0	1092.54	P62280	2	6.0408e-06	141.89		2	0	0	7
CTGGEVGATSALAPK	15	0	1360.67	P30050	2	7.1085e-08	144.4		1	0	0	5
CTLIFICGMQLVCVLER	17	0	1939.98	Q5VXU1	4	0.032383	40.211		1	0	0		50
DAALATALGDKK	12	1	1172.64	P20700	2	0.029175	91.093		2	0	528950
DAEAWFNEK	9	0	1108.48	P13645;CON__P13645;Q7Z3Y7;CON__Q148H6;CON__Q7Z3Y7;Q7Z3Z0;CON__Q7Z3Z0;Q7Z3Y8;CON__Q7Z3Y8	2	1.3524e-05	157.66	4	2	1316800	1972900
DAGQISGLNVLR	12	0	1241.67	P38646	2	5.2137e-11	153.49		3	0	1900100
DAGTIAGLNVLR	12	0	1198.67	P11142	2	9.1079e-17	185.25	1	3	168670	3718400
DAGVIAGLNVLR	12	0	1196.69	P08107;P34931	2	4.4978e-13	166.11	5	3	1409500	9147500
DANGNSFATR	10	0	1051.47	P62701;Q8TD47;P22090	2	5.3331e-07	152.67		3	0	2237300
DAVTYTEHAK	10	0	1133.54	P62805	2	1.268e-25	218.47	3	3	644720	6180300
DDEVQVVR	8	0	958.472	P61254;Q9UNX3	2	0.0037349	126.24		1	0	400310
DETEFYLGKR	10	1	1256.6	P18077	2	6.3844e-12	179.81		2	0	1001800
DFLAGGVAAAISK	13	0	1218.66	P05141	2	0.006529	95.822		1	0	221230
DFNHINVELSLLGK	14	0	1597.85	P32969	2;3	1.4236e-22	186.08		4	0	2612200
DFNHINVELSLLGKK	15	1	1725.94	P32969	3	0.029659	55.415		1	0	631150
DFVNYLVR	8	0	1024.53	Q08211	2	0.0022905	132.76		1	0	358760
DGMDNQGGYGSVGR	14	0	1411.58	P31942	2	5.332e-43	227.92	3	3	386400	1510800
DGQVINETSQHHDDLE	16	0	1835.79	P08670	2;3	1.0645e-58	238.64	3	5	1722100	10618000
DIDIHEVR	8	0	995.504	Q00839	2	0.01617	99.136		2	0	560190
DIENQYETQITQIEHEVSSSGQEVQSSAK	29	0	3263.51	P35527;CON__P35527	3	3.983e-28	166.66	2	3	701350	3020100
DIGFIKLD	8	1	919.501	P62273	1	0.0034869	101.54		2	0	649400
DISEASVFDAYVLPK	15	0	1652.83	P62854	2	8.4841e-05	120.21		2	0	583340
DKLNNLVLFDK	11	1	1317.73	P62851	2	2.7223e-10	158.86		3	0	1742700
DLAGSIIGK	9	0	872.497	P61978	2	0.018397	81.525	2	1	1236500	720600
DLFEDELVPLFEK	13	0	1592.8	O60506	2	5.7472e-07	134.04		3	0	379740
DLYEDELVPLFEK	13	0	1608.79	O43390	2	0.00020428	119.88		2	0	404770
DMLLANKVPAAAR	13	1	1368.75	P05388;Q8NHW5	2	0.0024773	120.03		2	0	161560
DNIQGITKPAIR	12	1	1324.75	P62805	2;3	2.7629e-47	238.07	2	7	1763600	73685000
DNYVPEVSALDQEIIEVDPDTKEMLK	26	1	2989.45	P0CW22;P08708	3	1.3435e-05	81.808		2	0	2017800
DQTPDENDQVIVK	13	0	1499.71	Q9NZI8	2	4.1433e-21	179.83		3	0	1794300
DRIAKEEGA	9	2	987.499	P39023	2	0.012178	106.18		1	0	108820
DSGFQMNQLR	10	0	1194.55	P02787	2	0.014356	77.533	1		239950	0		19
DSHGVAQVR	9	0	967.484	P62277	2;3	0.0037922	99.139		5	0	5140000
DSYVGDEAQSK	11	0	1197.52	P63261;P60709;P63267;P68133;P68032;P62736	2	3.5306e-07	135.1	3	2	258950	454400
DSYVGDEAQSKR	12	1	1353.62	P63261;P60709;P63267;P68133;P68032;P62736	2;3	1.3978e-21	199.4	2	4	348530	2831000
DTGKTPVEPEVAIHR	15	1	1647.86	P60866	3	2.3991e-25	180.95		2	0	1072700
DTLYEAVR	8	0	965.482	P62906	2	0.0015945	138.54		4	0	3862200
DTLYEAVREVLHGNQR	16	1	1898.96	P62906	3	0.00783	93.228		1	0	462330
DVDGAYMTK	9	0	998.438	P04264;CON__P04264	2	2.1322e-05	154.85	6	8	3342700	10049000		20
DVNAAIATIK	10	0	1014.57	Q9BQE3;Q71U36;P68363;Q13748;Q6PEY2	2	6.8919e-06	132.56		3	0	2239300
DVNQQEFVR	9	0	1133.55	P39019	2	5.1284e-07	162.36		3	0	2598000
DVRQQYESVAAK	12	1	1392.7	P08670	2	0.037293	84.365		2	0	432890
DYLHYIR	7	0	978.492	P62280	2	0.026333	110.63		1	0	3293500
EAAEQDVEKKK	11	2	1273.65	P26373	2	0.00041491	123.62		1	0	31083
EADLPDNITNEKTEIEQTK	19	1	2187.05	Q13127	2;3	8.397e-50	219.85		2	0	6388200
EAGGGGVGGPGAK	13	0	1012.49	Q8NC51	2	0.016733	77.185	1		17628	0
EAIEGTYIDK	10	0	1137.56	P62280	2	0.015836	77.288		1	0	562590
EAIEGTYIDKK	11	1	1265.65	P62280	2	6.9951e-12	169.21		3	0	4574700
EALQEKEEQK	10	1	1230.61	Q13435	2	2.9577e-07	160.91	1	2	29492	254040
EANQAINPK	9	0	983.504	P17844	2	3.5272e-05	149.82	3	3	399070	1796900
EAPAPPKAEAK	11	1	1107.59	P62750	2;3	0.00022222	126.66	2	4	151120	6878300
EAPAQPAPEK	10	0	1036.52	Q15428	2	0.014214	79.07		1	0	107470
EEAENTLQSFRQDVDNASLAR	21	1	2392.13	P08670	3	0.0050268	71.637		1	0	308040
EGAFSNFPISEETIK	15	0	1667.8	Q9NR30;Q9BQ39	2	1.7059e-17	163.9		2	0	393450
EGKTDYYAR	9	1	1101.51	P46777	2	0.011619	103.55		1	0	256810
EGQKEKDTAGVTR	13	2	1417.72	O14974	2;3	0.0044459	110.51	3	1	615100	72643
EGVKDTPQAAK	11	1	1142.59	Q8N5P1	2	0.0030115	113.67	2	3	270740	1059600
EIAENALGK	9	0	943.497	P31942	2	0.019521	80.688		1	0	634290
EIAQDFK	7	0	849.423	Q71DI3;P84243;P68431;Q16695	1	0.029495	116.9		3	0	901100
EIAQDFKTDLR	11	1	1334.68	Q71DI3;P84243;P68431;Q16695	2	1.605e-20	196.27		3	0	23680000
EIETYHNLLEGGQEDFESSGAGK	23	0	2509.12	P35527;CON__P35527	3	1.2333e-80	244.73		4	0	10773000
EIKDILIQYDR	11	1	1404.76	P62249	3	3.5942e-05	128.01		3	0	2943400
EIQTAVR	7	0	815.45	Q93079;Q5QNW6;Q99880;Q99879;Q96A08;P58876;Q99877;P57053;O60814;P62807;P06899;Q16778	1;2	0.010477	147.69	4	6	10408000	91237000
EITALAPSTMK	11	0	1160.61	P63261;P60709;P63267;P68133;P68032;P62736	2	0.0040703	98.156	1	2	280150	595620
EKGTWVQLK	9	1	1087.6	P46778	2;3	0.00076556	131.5		2	0	2617900
EKPYFPIPEEYTFIQNVPLEDR	22	1	2723.35	Q00839	3	4.7823e-09	129.2		3	0	1571400
ELAEDGYSGVEVR	13	0	1422.66	P23396	2	4.4418e-33	208.51		3	0	3430400
ELAVQIYEEAR	11	0	1319.67	O00571;O15523	2	0.00017086	117.95		1	0	565040
ELEQVCNPIISGLYQGAGGPGPGGFGAQGPK	31	0	2997.47	P08107	3	2.3138e-50	200.9		2	0	0	1
ELIKVLEEANQAINPK	16	1	1808	Q92841	3	0.0017701	111.12		2	0	689000
ELQQYIQAR	9	0	1147.6	Q8N5P1	2	1.4872e-16	192.91	1	3	315050	834190
ELTAVVQKR	9	1	1042.61	P23396	2	0.00042859	136.99		2	0	1169900
EMCVATRKTR	10	2	1193.6	A2RUB1	2	0.026074	55.084	3	2	0	0		0
EMILCDRPPAIPK	13	1	1481.77	Q8TDY2	2	0.0014601	112.94	1	1	0	0	14
EMPDTGGLWK	10	0	1132.52	Q9BY89	2	0.024081	70.056		1	0	241830		66
ENLREEASGDQK	12	1	1374.64	Q13127	2;3	2.3839e-11	161.25		6	0	53401000
ENLTGINSTVEEPVSPMLPPSAVEEREAVSK	31	1	3308.64	Q13127	3	8.5211e-19	125.99		2	0	4070500
EQMEEEQKAMR	11	1	1407.61	Q3T906	3	0.024794	55.806		1	0	48713		47
EQVLIEVGLVPVK	13	0	1421.85	Q13127	2	2.4913e-19	177.36		3	0	1104000
EQVLIEVGLVPVKDSWLLK	19	1	2164.25	Q13127	2;3	1.4017e-49	218.11		5	0	5503500
ERLEQQVPVNQVFGQDEMIDVIGVTK	26	1	2970.51	P39023	3	2.4633e-27	173.45		3	0	1134500
ESETSREDEYKQK	13	2	1627.73	O14974	3	0.024896	57.885	1		66023	0
ESGSSTAEEGDFSK	14	0	1429.58	Q13127	2	0.014663	82.483		1	0	189460
ESGSSTAEEGDFSKGPIR	18	1	1852.84	Q13127	2;3	8.5551e-56	229.02		3	0	3667700
ESVSTEDLSPPSPPLPK	17	0	1778.89	Q13127	2	2.1599e-08	137.79		3	0	1454400
ESYSIYVYK	9	0	1150.55	Q8N257;Q6DRA6;Q6DN03;P06899;Q16778	1	0.028474	78.77		1	0	371700
ESYSVYVYK	9	0	1136.54	Q93079;Q5QNW6;Q99880;Q99879;P58876;Q99877;P57053;O60814;P62807	1;2	0.010392	83.647		3	0	16274000
ETQTDSISR	9	0	1035.48	O14974	2	0.024093	77.288		1	0	68094
EVDEQMLNVQNK	12	0	1445.68	P07437;Q9BVA1;Q13885;P68371	2	2.9516e-38	235.49		2	0	558580
EVFEDAAEIR	10	0	1177.56	P19338	2	0.012443	81.017		1	0	446990
EVNKFQMAYSNLLR	14	1	1711.87	P37108	3	0.0019811	104.94		1	0	209400
EVQTNDLKEVVNK	13	1	1514.79	P61247	2;3	3.9281e-41	222.81		3	0	5845000
EVYQQQQYGSGGR	13	0	1498.68	Q99729	2	2.5729e-26	195.94	1	3	49714	1264100
EYQDLLNVK	9	0	1120.58	P08670;P17661;P14136;Q16352;P07196;P07197;P12036	2	0.017373	82.287		2	0	610520
EYTINIHK	8	0	1016.53	P62899	2	0.022027	92.47		1	0	242220
FAAATGATPIAGR	13	0	1202.64	P08865	2	0.002609	107.39		2	0	561840
FADLSEAANR	10	0	1092.52	P08670	2	8.5886e-07	147.74	2	3	744150	3322900
FADLSEAANRNNDALR	16	1	1775.86	P08670	2;3	1.0368e-07	141.06	1	3	408620	11575000
FANYIDKVR	9	1	1124.6	P08670	2	0.0012815	128.03		3	0	1764300
FAQHGTFEYEYSQR	14	0	1761.77	P23246	3	0.00087757	112.42		1	0	454970
FASFIDKVR	9	1	1081.59	P13647;CON__P13647;CON__Q8VED5;Q5XKE5;CON__Q5XKE5;O95678;CON__O95678;CON__P07744;Q14CN4;CON__Q14CN4-1;CON__Q6IME9;Q3SY84;CON__Q3SY84;Q7RTS7;CON__Q7RTS7;Q86Y46;CON__Q32MB2;P04259;P48668;CON__P48668;CON__P04259;P02538;CON__P02538;P35908;CON__P35908;CON__Q9R0H5;CON__Q6NXH9;Q7Z794;CON__Q7Z794	2	0.0028189	117.7		2	0	1465900
FATHAAALSVR	11	0	1142.62	P23246	3	0.0044531	88.155		3	0	2456400
FATSEELLSHLR	12	0	1401.73	Q96F45;Q9H7S9	2;3	2.6392e-22	203.03		5	0	8461200
FDVQLKDLEKWQNNLLPSR	19	2	2342.24	P62244	3	2.5704e-07	131.48		1	0	315610
FEDPRDAEDAIYGR	14	1	1652.74	Q13242	3	0.0027515	101.38		2	0	674650
FEVWNAMTR	9	0	1152.54	Q6JVE5	2	0.02347	76.221		1	0	1355800		52
FFVAPFPEVFGK	12	0	1383.72	CON__P02662	2	0.0085964	86.911		2	0	291780
FFVEESAEK	9	0	1084.51	Q13127	2	0.0053027	99.013		3	0	2049000
FFVEESAEKQAK	12	1	1411.7	Q13127	2	6.0414e-60	263.07		2	0	1067700
FGDPVVQSDMK	11	0	1221.57	P08107	2	0.024106	69.352		1	0	705080
FGFPEGSVELYAEK	14	0	1571.75	P23396	2	0.017727	77.42		1	0	307150
FGGPRDQGSR	10	1	1075.52	P35637	2	0.015019	95.483		2	0	416720
FGQGGAGPVGGQGPR	15	0	1340.66	P23246	2	2.0582e-15	141.73	2	3	305200	3910500
FGSGMNMGR	9	0	955.4	P52272	2	9.0542e-06	159.28		2	0	1079300
FGYVDFESAEDLEK	14	0	1647.73	P19338	2	7.9029e-28	202.25		1	0	339530
FIEIAAR	7	0	818.465	Q00839	2	0.022758	114.78		1	0	1507800
FIKIDGK	7	1	819.485	P62701;P22090	3	0.02689	93.195		1	0	875500
FITDNTVEER	10	0	1222.58	O60264	2	0.00011234	125.23		3	0	520900
FKLITEDVQGK	11	1	1276.7	P61247	2;3	1.3605e-06	132.86		3	0	5445800
FLDGIYVSEK	10	0	1169.6	P32969	2	5.4765e-06	136.02		3	0	3322800
FLEQQNK	7	0	905.461	P08670;CON__Q9H552;P14136;CON__H-INV:HIT000292931;CON__Q61726;O43790;CON__O43790;P78385;CON__Q6NT21;CON__P78385;Q14533;CON__Q14533;Q8N1N4;CON__Q8N1N4-2;CON__Q7RTT2;P13647;CON__P13647;CON__Q8VED5;Q5XKE5;CON__Q5XKE5;O95678;CON__O95678;CON__P07744;P04259;P48668;CON__P48668;CON__P04259;P02538;CON__P02538;P19013;CON__P19013	2	0.016802	125.81	2	3	1960100	12842000
FLEQQNQVLQTK	12	0	1474.78	P04264;CON__P04264;P35908;CON__P35908;CON__Q9R0H5;CON__Q6NXH9;Q7Z794;CON__Q7Z794	2	4.9636e-74	274.59	3	4	6756200	19674000
FLEQQNQVLQTKWELLQQVDTSTR	24	1	2931.51	P04264;CON__P04264	3	1.3144e-66	227.4		4	0	10062000
FLILPDMLK	9	0	1088.63	P62318	2	0.0074178	94.309		2	0	1458600
FNADEFEDMVAEKR	14	1	1699.75	P27635	3	0.02105	80.69		2	0	2497000
FNVLKVTK	8	1	947.58	P62280	3	0.0075737	107.01		2	0	1064000
FSPAGPILSIR	11	0	1156.66	P11940;Q4VXU2;Q9H361;Q5JQF8	2	0.00016121	118.77		3	0	1352200
FSSQQAATK	9	0	966.477	O75475	2	0.0022062	110.54		2	0	234590
FSSSSGYGGGSSR	13	0	1234.52	P35527;CON__P35527	2	7.7185e-08	145.61	3	3	4965900	15906000
FSTPEQAAK	9	0	977.482	P14866	2	0.037021	70.028		1	0	293810
FTAPQAELYEAVLEIQR	17	0	1977.02	Q9NQH7	3	0.022313	69.188		1	0	116350
FTTKRPNTFF	10	2	1257.65	Q02543	2;3	2.7079e-08	167.12		5	0	13873000
FVDGLMIHSGDPVNYYVDTAVR	22	0	2467.18	P23396	3	9.511e-17	152.01		2	0	630610
FVNVVPTFGKK	11	1	1234.71	P62861	2;3	0.0044607	101.66		3	0	7411800
GADILAYPPVVAGGNR	16	0	1568.83	Q9NQH7	2	5.567e-05	114.64	7	3	3220300	8929100
GAFGKPQGTVAR	12	1	1187.64	P27635;Q96L21	2	0.0022651	115.92		2	0	2396400
GAIILAK	7	0	684.453	P15880	2	0.03408	101.33		1	0	403990
GAKAEEILEK	10	1	1086.59	P62913	2;3	8.5523e-06	143	1	6	127090	19436000
GAMMSIAFK	9	0	954.467	P35251	2	0.014026	59.35		1	0	192850		30;31
GAPAAATAPAPTAHK	15	0	1330.7	Q92522	2	4.395e-25	177.93		2	0	829220
GAVDGGLSIPHSTK	14	0	1337.69	P46777	2	0.0082111	93.716		1	0	448350
GAVEALAAALAHISGATSVDQR	22	0	2107.1	Q9NR30	3	1.1214e-11	132.87		2	0	388940
GCGTVLLSGPR	11	0	1058.55	Q07020	2	0.00014972	125.97		2	0	0	9
GDFVCIFCDR	10	0	1173.49	Q13127	2	3.4358e-07	155.11		4	0	0	10;11
GDTGGEDTAAPGR	13	0	1202.52	Q9H773	2	0.0011588	113.52	3	2	521150	316850
GEATVSFDDPPSAK	14	0	1419.65	P35637;Q92804	2	1.0532e-17	172.85	1	2	329970	831250
GENLVSMTVEGPPPKDTGIAR	21	1	2167.09	P63162;P14678	3	0.0025446	78.848		2	0	528460
GFAEHGTLNR	10	0	1100.54	Q66K89	2	5.4767e-10	176.6	1	3	203730	2655800
GFAFVQYVNER	11	0	1328.65	P07910	2	9.8724e-08	143.97		2	0	596240
GFAFVTFDDHDSVDKIVIQK	20	1	2280.14	P09651;Q32P51	3	0.0045049	78.95		1	0	1327900
GFAFVTFDDHDTVDKIVVQK	20	1	2280.14	P51991	3	0.0029284	82.59		1	0	409920
GFAFVTFESPADAK	14	0	1485.71	P38159;Q96E39;O75526;Q8N7X1	2	3.8635e-05	127.3		1	0	162710
GFGDGYNGYGGGPGGGNFGGSPGYGGGR	28	0	2494.03	P22626	3	0.0032099	50.891		1	0	196440
GFGFILFK	8	0	927.522	Q99729	2	0.0091572	110.63		3	0	924750
GFGFITFTNPEHASVAMR	18	0	1980.95	P98179	3	0.004457	87.519		2	0	673200
GFGFVDFNSEEDAK	14	0	1560.67	P19338	2	4.0847e-65	253.06		3	0	5805400
GFGFVDFNSEEDAKAAK	17	1	1830.84	P19338	3	0.033814	63.185		1	0	1826800
GFGFVLFK	8	0	913.506	Q14103	2	0.020325	94.407		1	0	92753
GFGFVTFDDHDPVDKIVLQK	20	1	2276.15	P22626	3	5.3085e-10	142.4		2	0	6746400
GFGFVYFQNHDAADKAAVVK	20	1	2183.08	Q13151	3	0.012169	69.188		2	0	1691200
GFSLEELR	8	0	949.487	P26373	2	3.2435e-07	175.38		3	0	7196000
GFSSGSAVVSGGSR	14	0	1253.6	P35908;CON__P35908	2	3.351e-17	162.88	2	2	408090	913320
GFVFITFKEEEPVKK	15	2	1796.97	Q99729	3	0.0068867	84.297		2	0	796310
GGAGVGSMTK	10	0	863.417	P39019	2	0.00018511	120.27		2	0	1943900
GGDLMAYDRR	10	1	1152.53	P61978	3	0.037022	53.493		1	0	1365500
GGGGGGYGSGGSSYGSGGGSYGSGGGGGGGR	31	0	2382.94	P04264;CON__P04264	2;3	1.7046e-25	147.85	2	3	600760	2220700
GGGGNFGPGPGSNFR	15	0	1376.62	P22626	2	1.8612e-17	162.67	3	3	3739000	19310000
GGGGNFGPGPGSNFRGGSDGYGSGR	25	1	2269.98	P22626	3	0.003716	55.988		1	0	1276100
GGGGSFGYSYGGGSGGGFSASSLGGGFGGGSR	32	0	2704.15	P35527;CON__P35527	2;3	4.8635e-41	189.64		6	0	8106600
GGGSVCPVCR	10	0	933.416	P19474	2	0.0024047	102.62	1		0	0	3;4
GGNFGFGDSR	10	0	1012.44	P22626	2	8.9487e-09	163.84	3	4	1171800	6171600
GGPPFAFVEFEDPRDAEDAVYGR	23	1	2540.16	Q07955	3	0.03706	48.053		1	0	269020
GGPSPGDVEAIKNAIANASTLAEVER	26	1	2565.3	P09661	3	0.00013635	70.449		2	0	302540
GGSGGGGGGSSGGRGSGGGSSGGSIGGR	28	1	2078.91	P04264;CON__P04264	3	5.0977e-08	93.21	3	3	913730	2328500
GGSGGSYGGGGSGGGYGGGSGSR	23	0	1790.72	P35527;CON__P35527	2	2.2913e-23	168.86	3	3	1325900	5088300
GGSGSGPTIEEVD	13	0	1203.53	P08107	2	3.5473e-11	147.62	1	2	156060	2378000
GGSISGGGYGSGGGK	15	0	1196.54	P35908;CON__P35908	2	4.8303e-05	125.47	3	1	581240	93825
GGSLPKVEAK	10	1	984.56	P06748	3	0.037018	76.17		1	0	613390
GHLENNPALEK	11	0	1220.61	P05388;Q8NHW5	2;3	1.996e-07	140.45		4	0	14420000
GHYTEGAELVDSVLDVVR	18	0	1957.97	P07437;Q9BVA1;Q13885;P68371	3	0.010731	76.82		1	0	198350
GIAYIEFK	8	0	939.507	P19338	2	0.02778	86.833		1	0	264830
GIEKPPFELPDFIKR	15	2	1784.98	Q13435	3	0.0089748	76.358		2	0	820880
GIGMGNIGPAGMGMEGIGFGINK	23	0	2177.04	P52272	2	9.0713e-12	134.83		3	0	609920
GITINAAHVEYSTAAR	16	0	1672.85	P49411	3	0.016061	73.833		1	0	341740
GIVEFSGKPAAR	12	1	1230.67	Q15233	2;3	0.00019727	129.74		4	0	3639700
GIVKDIIHDPGR	12	1	1318.74	P62917	3	0.012208	73.951		2	0	1380200
GKDSLYAQGK	10	1	1065.55	P83881	2	0.0039036	111.86		3	0	1455300
GKEDALVTK	9	1	959.529	P22087	2	0.034004	90.05		1	0	0
GKLLSNDEVTIK	12	1	1315.73	Q92734	2;3	5.3952e-11	159.66		6	0	5107000
GKYKEETIEK	10	2	1223.64	P61254	2;3	0.0014216	101.38		3	0	1154100
GLDISNVK	8	0	844.465	O00571	2	0.033021	84.615		1	0	680120
GLDVDSLVIEHIQVNKAPK	19	1	2074.14	P18621	3	0.03472	59.673		1	0	399570
GLPWSCSADEVMR	13	0	1449.64	P55795	2	0.011849	69.864		1	0	0	6	34
GLRMCTPLGR	10	1	1102.57	P58294	2	0.030184	43.651		1	0	0		35
GLSEDTTEETLKESFDGSVR	20	1	2199.02	P19338	2;3	1.5935e-14	149.31		9	0	30799000
GLSQSALPYR	10	0	1090.58	P62277	2	0.00021507	118.23		2	0	1380600
GLSQSALPYRR	11	1	1246.68	P62277	2	0.025713	83.862		2	0	6512100
GLTPSQIGVILR	12	0	1252.75	P62277	2	0.013231	80.318		3	0	841050
GNFGGSFAGSFGGAGGHAPGVAR	23	0	2033.95	P52272	3	1.1621e-05	90.442		2	0	3725700
GNKPWISLPR	10	1	1166.66	P62701;Q8TD47;P22090	2;3	6.9924e-05	125.97		3	0	7396100
GNLGAGNGNLQGPR	14	0	1323.66	P43243	2	7.5501e-05	122.39		2	0	501680
GPLLVQDVVFTDEMAHFDR	19	0	2188.06	P04040	3	0.0088577	75.968		1	0	126440
GPLQSVQVFGR	11	0	1186.65	P62249	2	0.0056292	90.697		2	0	613710
GPQIRDLER	9	1	1082.58	P17844;Q92841	3	0.029271	68.016		1	0	601530
GPSSVEDIK	9	0	930.466	P06748	2	0.00014743	136.99		3	0	1499300
GPSSVEDIKAK	11	1	1129.6	P06748	2;3	4.5275e-15	177.57		4	0	10559000
GQAALDRLK	9	1	970.556	P40429	2	0.014913	120.27		1	0	329330
GQKAPAQKAPAPK	13	2	1290.74	P50914	3	0.0050308	85.924		1	0	70673
GRAPQVLVLAPTR	13	1	1376.83	Q9NR30	3	0.027111	64.224		1	0	385940
GRMLQAISPK	10	1	1099.62	P49585	2	0.0017624	122.96	2		0	0
GRVFEVSLADLQNDEVAFR	19	1	2164.09	P61247	3	0.0048735	81.713		1	0	170540
GSAITGPVAK	10	0	899.508	P62829	2	0.00021801	118.03		3	0	7792100
GSAQMDPPQMGPAPTEAVQK	20	0	2038.95	Q13127	2;3	6.2743e-31	192.25		5	0	4354500
GSETPGATPGSK	12	0	1087.51	O75533	2	0.011451	88.021		2	0	159480
GSGGGSSGGSIGGR	14	0	1091.5	P04264;CON__P04264	2	1.2051e-09	135.81	3		106490	0
GSGGGSSGGSIGGRGSSSGGVK	22	1	1750.82	P04264;CON__P04264	3	0.0053402	67.902	1	3	168230	1557100
GSGSGQSPSYGR	12	0	1138.5	Q86YZ3;CON__Q86YZ3	2	2.3094e-13	171.62	1	2	51879	282840
GSLGGGFSSGGFSGGSFSR	19	0	1706.76	P13645;CON__P13645	2	2.8561e-29	187.04	4	2	794730	2353900
GSYGDLGGPIITTQVTIPK	19	0	1916.03	P61978	2	2.3241e-62	230.05	3	2	753160	1123200
GSYGDLGGPIITTQVTIPKDLAGSIIGK	28	1	2770.51	P61978	3	2.594e-05	71.696		1	0	331810
GTAYVVYEDIFDAK	14	0	1589.76	Q9Y3B4	2	0.0013029	112.02		1	0	105410
GTGASGSFKLNK	12	1	1165.61	P16403;P10412;P16402;Q02539;P16401	2;3	1.0349e-10	157.03		5	0	12581000
GTGGASAEGGPTGLAHGR	18	0	1551.74	Q96F45	2;3	2.6275e-05	122.5	4	2	2806800	2197000
GTGIVSAPVPK	11	0	1024.59	P15880	2	0.004278	97.163		3	0	4049400
GTIEILSDVQLIK	13	0	1427.82	P05388;Q8NHW5	2	1.178e-26	202.18		3	0	1736600
GTLDPVEK	8	0	857.449	P11142	2	0.021436	93.143		2	0	1911900
GTVVTGTLER	10	0	1031.56	P49411	2	0.0026457	141.91		1	0	756410
GVGASGSFR	9	0	836.414	P07305	2	0.0080796	92.838		2	0	680780
GVLERIMGDK	10	1	1116.6	CON__Q2KJC7;Q15063	2	0.022921	78.939		1	0	1004900		9
GVQQLIQR	8	0	940.545	Q9NQH7	2	4.8995e-16	203.19	4	3	17795000	36885000
GVSSESSGDREKDSTR	16	2	1695.77	Q13435	3	0.0067402	87.447	1	2	178920	1185300
GVTFLFPIQAK	11	0	1219.7	Q9NR30	2	0.00011493	122.69		1	0	519500
GVTIASGGVLPNIHPELLAK	20	0	1985.13	O75367	3	0.0076832	72.433		2	0	1567200
GYFEYIEENKYSR	13	1	1696.77	Q00839	2;3	0.015456	100.11		3	0	2854200
HAIPIIK	7	0	790.507	O00571;O15523	2	0.032926	102.98		2	0	1227100
HAVSEGTKAVTK	12	1	1226.66	Q93079;Q5QNW6;Q99880;Q99879;Q96A08;P58876;Q8N257;Q99877;P57053;O60814;P62807;P06899;Q16778	3	0.0096492	92.611	2	2	260520	745100
HGGGGGGFGGGGFGSR	16	0	1319.58	P35908;CON__P35908	2;3	1.7426e-08	143.93	5	3	4392800	1829000
HGSLGFLPR	9	0	982.535	P39023	2;3	3.3593e-09	189.82		4	0	7578300
HGSSSGSSSSYGQHGSGSR	19	0	1807.75	Q86YZ3;CON__Q86YZ3	3	0.032821	61.477	1		66462	0
HGVQELEIELQSQLSK	16	0	1836.96	P35527;CON__P35527	2;3	1.7114e-84	278.79		5	0	9495100
HGVQELEIELQSQLSKK	17	1	1965.05	P35527;CON__P35527	3	3.5562e-06	135.57		2	0	2809800
HGVVPLATYMR	11	0	1242.65	P46778	2;3	0.00092332	113.67		3	0	4199400
HIMGQNVADYMR	12	0	1433.65	P46777	2;3	9.3453e-08	145.81		3	0	3041600
HIQKEDVPSER	11	1	1336.67	CON__P02662	3	0.0038498	90.913	2		320410	0
HLTDAYFK	8	0	993.492	Q02878	2	0.026272	87.639		1	0	2726700
HLVNVYYLEEAAQGQE	16	0	1861.88	Q13127	2	5.8208e-49	230.97		1	0	187900
HMENEYRCR	9	1	1236.51	P29475	2	0.03405	44.349		1	0	0		29
HNGPNDASDGTVR	13	0	1338.59	P31942	2;3	4.5234e-17	164.93	6	6	964310	1570800
HPGSFDVVHVK	11	0	1220.63	P62701;P22090	3	0.0032508	96.113		3	0	1303700
HQGVMVGMGQK	11	0	1170.56	P63261;P60709;P63267;P68133;P68032;P62736;Q562R1	2	0.0050556	93.442	2		142620	0
HQTDSIVCEMK	11	0	1289.57	Q13127	2	1.8655e-10	158.34		3	0	0	12
HQTVPQNTGGK	11	0	1165.58	P02787	2	0.01024	81.92	3		104350	0
HSGNITFDEIVNIAR	15	0	1684.85	P30050	2;3	1.6265e-39	208.38		6	0	8690800
HSGPNSADSANDGFVR	16	0	1629.71	P52597	3	3.0269e-05	103.66		2	0	0
HTGPNSPDTANDGFVR	16	0	1683.76	P31943;P55795	3	2.7663e-18	164.7	1	3	420750	5976400
HVELHVNPR	9	0	1099.59	Q13127	3	0.00090057	115.49		1	0	359860
HVVFIAQR	8	0	968.556	P62081	2	0.023515	90.777		1	0	1531100
HWGGNVLGPK	10	0	1063.56	P62424	2	0.0030898	101.46		3	0	17345000
HWPFQVINDGDKPK	14	1	1679.84	P08107	3	0.0047068	96.23		1	0	479610
IAFAITAIK	9	0	946.585	P62269	2	0.00074534	120.31		1	0	1152700
IAGQVAAANKKH	12	2	1206.68	P39019	3	0.027198	55.084		1	0	296540
IAGYVTHLMK	10	0	1131.61	P0CW22;P08708	2;3	0.00050918	115.78		4	0	770860
IAGYVTHLMKR	11	1	1287.71	P0CW22;P08708	4	0.035523	37.556		1	0	33659
IAIYELLFK	9	0	1108.65	P46783	2	0.0019025	112.11		1	0	665370
IALTDNALIAR	11	0	1169.68	P18124	2	1.9437e-21	203.03		3	0	2851300
IANFVEHK	8	0	956.508	Q9Y6Y8	3	0.02365	84.743		2	0	1209900
IASNAGSIA	9	0	802.418	P62829	1	0.019337	86.794		1	0	1790700
IEDVTPIPSDSTR	13	0	1428.71	P62263	2	3.6647e-05	130.19		3	0	2456400
IEEVPELPLVVEDKVEGYKK	20	2	2312.25	P36578	4	0.035759	37.477		1	0	326450
IEISELNR	8	0	972.524	P04264;CON__P04264;P35908;CON__P35908	2	0.020411	94.309		2	0	691050
IEVIEIMTDR	10	0	1217.63	P09651;Q32P51	2	7.3528e-05	127.87		2	0	829900
IFAPNHVVAK	10	0	1094.62	Q02543	2;3	0.02877	83.647		2	0	6817700
IFIGTFK	7	0	824.48	P63162;P14678	2	0.033104	102.77		1	0	259620
IFVGGLSPDTPEEK	14	0	1487.75	Q14103	2	1.5572e-19	177.36		2	0	4229400
IFVNDDRHVMAK	12	1	1443.73	Q12906	3	0.032894	57.885		1	0	623810
IGEGTFSEVMKMQSLR	16	1	1811.89	Q9UQ07	3	0.03232	43.69		1	0	303920		71;72
IGGIGTVPVGR	11	0	1024.6	Q5VTE0;P68104;Q05639	2	0.00011493	122.69	2	2	540810	1004700
IGPLGLSPK	9	0	880.538	P30050	2	0.0011379	116.05	1	3	165680	13663000
IGPYQPNVPVGIDYVIPK	18	0	1968.07	P43243	2	0.010925	81.606		1	0	273800
IGQGYLIKDGK	11	1	1190.67	P39023	2;3	0.00030966	124.39		4	0	4618800
IGRIEDVTPIPSDSTRR	17	2	1911.02	P62263	3	0.0021842	102.15		2	0	5000200
IGVITNRER	9	1	1056.6	P62701	2	0.028659	91.265		1	0	327700
IGVPSATEIIK	11	0	1126.66	Q9NR30	2	0.020233	75.416		2	0	429080
IHAEFVQQK	9	0	1098.58	P19474	2;3	0.0021644	110.76	3	4	2426000	5834900
IHFPLATYAPVISAEK	16	0	1755.96	Q9BQE3;Q71U36;P68363;Q13748;Q6PEY2;P68366	3	0.013874	79.346		2	0	758960
IIDVVYNASNNELVR	15	0	1717.9	P62241	2;3	1.0929e-39	213		5	0	3527300
IINEPTAAAIAYGLDKK	17	1	1786.98	P11142;P54652	3	0.026814	57.288		1	0	1688200
IINEPTAAAIAYGLDR	16	0	1686.89	P08107;P17066	2;3	8.2504e-49	228.26	6	6	1793200	22501000
IINEPTAAAIAYGLDRTGKGER	22	2	2315.22	P08107	4	0.034557	29.276		1	0	343340
IIQLLDDYPK	10	0	1216.67	P05388;Q8NHW5	2	8.9096e-09	163.9		3	0	11892000
IIRPSETAGR	10	1	1098.61	P19388	3	0.017432	70.412		2	0	505440
IITGGAAAQDGR	12	0	1128.59	Q12959	2	4.3025e-08	146.67	2	2	304300	577350
IITHPNFNGNTLDNDIMLIK	20	0	2282.17	CON__P00761	2;3	1.6308e-14	153.17	4	11	3071600	66145000		1
IITITGTQDQIQNAQYLLQNSVK	23	0	2588.38	P61978	3	1.2434e-12	145.02		1	0	134240
IKAIPQLQGYLR	12	1	1398.83	Q02878	3	0.0087833	81.017		2	0	827960
IKFEMEQNLR	10	1	1306.67	P35527;CON__P35527	2;3	2.4332e-06	140.78		8	0	19789000		6
IKFPLPHR	8	1	1006.61	Q02543	3	0.019215	86.794		1	0	496360
ILAHNNFVGR	10	0	1139.62	Q9NZI8	3	0.0046672	88.177		1	0	1006100
ILGEKEAK	8	1	886.512	P19474	2	0.027442	112.11	1		240110	0
ILGPGLNK	8	0	810.496	P62906	2	0.036956	111.04		1	0	6451000
ILKSPEIQR	9	1	1082.64	P36578	2;3	0.0076452	109.83		4	0	10987000
ILLAELEQLK	10	0	1168.71	P08670	2	0.0032857	100.69		1	0	217920
ILLAELEQLKGQGK	14	1	1538.9	P08670	2;3	1.5556e-42	228.93		4	0	19739000
ILNEMRDQYEK	11	1	1437.69	P02533;CON__P02533;Q04695;CON__Q04695;CON__Q6IFX2	2	2.1337e-07	145.14		2	0	457990
ILTFDQLALDSPK	13	0	1459.79	Q07020	2	7.3671e-125	316.65		2	0	5951900
IMLKGDNITLLQSVSN	16	1	1744.94	P62304	2	0.02023	102.03		1	0	442370
IMLPWDPTGK	10	0	1156.6	P23396	2	0.016801	76.228		2	0	480390
IMNTFSVVPSPK	12	0	1318.7	P07437;P68371;P04350	2	1.1056e-28	208.51		3	0	2327400
INEILSNALK	10	0	1113.64	P52272	2	0.0060441	89.805		2	0	2309100
INFDKYHPGYFGK	13	1	1584.77	P46776	3;4	0.011013	78.342		3	0	3892300
INHEGEVNR	9	0	1066.52	Q16576;Q09028	3	0.036275	65.157		1	0	109740
INVYYNEATGGK	12	0	1327.64	P68371	2	2.9016e-11	157.5		3	0	1614800
IPDWFLNR	8	0	1059.55	P62269	2	0.00055534	147.19		3	0	5938400
IPIHNEDITYDELVLMMQR	19	0	2329.14	Q92734	3	5.1979e-06	120.63		2	0	1259400
IQAGDPVAR	9	0	925.498	P19388	2	0.0041185	101.65		2	0	367900
IQDKEGIPPDQQR	13	1	1522.77	P62979;P62987;P0CG47;P0CG48	2;3	8.1672e-07	141.59	2	5	464080	2497000
IQLMMMVKEK	10	1	1249.66	O94885	2	0.035237	47.187	1		104520	0		17;18
IQNGAQGIR	9	0	955.52	P31943	2	1.6042e-05	156.75		2	0	846380
IRLENEIQTYR	11	1	1433.76	P13645;CON__P13645	2	0.015143	95.417		2	0	834820
IRSHAIACVNQFIMDR	16	1	1872.95	O14787	2	0.033365	51.004		1	0	0		10
ISCGGGINVDVNQHPDGGPGGK	22	0	2076.96	Q96F45	3	3.7126e-07	109.28	1	2	0	0	15
ISCVHMKR	8	1	972.5	Q7RTT6	3	0.035027	57.281		1	0	0		55
ISEMEEELK	9	0	1106.52	O14974	2	6.9977e-17	200.6	2	3	420680	2248100
ISEMEEELKMLPDLK	15	1	1803.9	O14974	3	0.010804	83.243		1	0	149950
ISEQFTAMFR	10	0	1228.59	P07437;Q9BVA1;Q13885;P68371;P04350	2	0.02833	69.216		1	0	261070
ISGLIYEETR	10	0	1179.61	P62805	2	1.3821e-25	218.11		5	0	11060000
ISGLIYEETRGVLK	14	1	1576.88	P62805	2;3	0.0094057	104.24		4	0	10657000
ISISTSGGSFR	11	0	1110.57	P13647;CON__P13647	2	0.0020673	107.97	2	3	783380	4858800
ISLPLPNFSSLNLR	14	0	1569.89	P08670	2	3.2139e-23	186.05		5	0	1996800
ISRPGDSDDSR	11	1	1203.55	P14866	3	0.011907	72.29		2	0	574410
ISSLLEEQFQQGK	13	0	1505.77	P62241	2	5.0999e-64	255.24		2	0	3431100
ISVYYNEATGGK	12	0	1300.63	P07437	2	7.0069e-22	195.72		2	0	2998200
ISYSGQFLVK	10	0	1140.62	Q9NZI8	2	0.0026933	103.31		2	0	865190
ITGEAFVQFASQELAEK	17	0	1866.94	P52597	2	0.0015508	112.58		1	0	588500
ITITNDKGR	9	1	1016.56	P08107;P34931;P17066;P11142;P54652	2	4.6987e-05	157.34	3	2	823330	5216800
ITTGSSSAGTQSSTSNR	17	0	1640.76	O14974	2	7.0157e-56	227.41	3	3	1402500	2004000
ITVTSEVPFSK	11	0	1206.65	P35268	2	0.0013537	111.52		2	0	243060
ITVTSEVPFSKR	12	1	1362.75	P35268	2	0.00073242	121.21		1	0	764030
IVATKPLYVALAQR	14	1	1541.93	P11940;Q9H361	2;3	5.3819e-17	170.26		4	0	2410400
IVEPYIAWGYPNLK	14	0	1661.88	P18124	2	0.011318	88.075		1	0	261200
IVLCKSSDLSK	11	1	1191.65	Q9UKP5	2	0.0077673	106.4		1	0	10821
IVQMTEAEVR	10	0	1174.6	P62140	2	1.8826e-09	174.57	2	2	311050	1902900
IVTDRETGSSK	11	1	1191.61	P19338	2	2.1731e-15	185.3	3	3	350030	3708900
IYVGNLPPDIR	11	0	1255.69	Q07955	2	0.00012685	121.68		3	0	1164500
KAPAQKVPAQK	11	2	1164.7	P50914	3	0.0029641	87.149	2	2	117680	114150
KASGPPVSELITK	13	1	1325.76	P16403;P10412;P16402	2;3	2.4166e-33	219.84	6	8	2206600	104530000
KATDAAYQAR	10	1	1093.55	Q9H0E9	2	0.012879	96.171	1		50469	0
KAVAATSTKGQEQSAQK	17	2	1731.91	Q9Y6Y8	3	0.010655	71.685	1	2	60979	95020
KDDEVQVVR	9	1	1086.57	P61254;Q9UNX3	2	0.0016828	123.96		3	0	1242000
KDMVDMMVSSIR	12	1	1410.67	Q8N4E4	2	0.013577	57.885		1	0	294170		56;57;58
KDVDGAYMTK	10	1	1126.53	P04264;CON__P04264	2	1.6544e-17	197.73	1	3	0	561190
KEAPAPPKAEAK	12	2	1235.69	P62750	3	0.022145	57.52		1	0	453390
KEDMTYAVR	9	1	1111.53	Q07955	2	0.0084767	106.88		1	0	372290
KEESEESDDDMGFGLFD	17	1	1948.75	P05387;P05386	2	1.7743e-36	206.13		4	0	2552300
KESYSIYVYK	10	1	1278.65	Q8N257;Q6DRA6;Q6DN03;P06899;Q16778	2;3	9.8845e-06	141.1		5	0	9412500
KESYSVYVYK	10	1	1264.63	Q93079;Q5QNW6;Q99880;Q99879;P58876;Q99877;P57053;O60814;P62807	2	1.0829e-33	229.82		4	0	16799000
KFGYVDFESAEDLEK	15	1	1775.83	P19338	3	0.024832	78.191		1	0	628530
KFLDGIYVSEK	11	1	1297.69	P32969	2	0.00034203	122.46		2	0	787000
KGDSSAEELKLATQLTGPVMPVR	23	2	2426.28	P26373	4	0.0056179	52.318		1	0	199370
KGLTPSQIGVILR	13	1	1380.85	P62277	2;3	3.2178e-11	152.38		6	0	7026700
KGPGLAVQSGDKTK	14	2	1384.77	Q96PK6	3	0.013972	68.972	1		117840	0
KGTVEGFEPADNK	13	1	1390.67	P37108	2	7.0352e-17	170.74		2	0	597450
KIEEIKDFLLTAR	13	2	1574.9	P63173	3	1.2861e-26	194.86		2	0	3114700
KIEISQHAK	9	1	1052.6	P61513	3	0.0057899	105.1		1	0	253650
KIMSSPLSK	9	1	989.558	P61254;Q9UNX3	2	0.02003	95.483		1	0	390170
KLEKEEEEGISQESSEEEQ	19	2	2235.99	P17096	3	9.1961e-07	129.11		1	0	615730
KLFIGGLSFETTDESLR	17	1	1911.99	P09651;Q32P51	3	0.016495	67.415		2	0	1361600
KLFIGGLSFETTEESLR	17	1	1926.01	P22626	3	0.013909	89.484		1	0	100960
KLLEGEESR	9	1	1059.56	P08670;P41219;P17661;CON__Q9H552	2	0.0010268	128.91		2	0	1092200
KLYDIDVAK	9	1	1063.59	P62750	2	0.010488	103.31		3	0	3332600
KNAKEALAVK	10	2	1070.64	Q13127	3	0.028643	56.548		1	0	142040
KPATSYVR	8	1	920.508	P46779	3	0.03505	87.696		1	0	600500
KPSNNVSVIQVTTR	14	1	1541.85	Q13127	2;3	7.7253e-17	165.89		5	0	6137800
KQPPVSPGTALVGSQKEPSEVPTPK	25	2	2557.38	P17096	4	0.031682	24.901		1	0	618710
KSDVEAIFSK	10	1	1122.59	P07910;P0DMR1;O60812;B7ZW38;B2RXH8	2	0.026111	84.821		1	0	330750
KSEIEYYAMLAK	12	1	1444.73	P62888	2;3	4.6436e-16	179.83		5	0	6742600
KSLESINSR	9	1	1032.56	P62888	2	0.017267	97.597		1	0	938240
KTVTAMDVVYALKR	14	2	1593.89	P62805	3	4.6442e-28	200.76		3	0	5177000
KVAPAPAVVK	10	1	978.623	P62424	2	0.0025367	113.71		1	0	962670
KVEEAEPEEFVVEK	14	1	1660.82	Q13185	3	0.012816	68.033		1	0	416830
KVESLQEEIAFLK	13	1	1532.85	P08670	2;3	4.3094e-17	173.33		4	0	2297800
KVESLQEEIAFLKK	14	2	1660.94	P08670	3	4.5989e-18	173.06		3	0	4265200
KVPQVSTPTLVEVSR	15	1	1638.93	CON__P02769;P02768;CON__P02768-1	3	0.010345	89.26		2	0	752540
KVSSAEGAAKEEPK	14	2	1429.74	P05114	3	0.018141	65.809		2	0	121770
KVVNPLFEK	9	1	1072.63	P62424	2	0.00040021	137.95		2	0	5337900
KVWLDPNETNEIANANSR	18	1	2070.01	P84098	3	1.4514e-08	137.91		2	0	713030
KYDAFLASESLIK	13	1	1483.79	P62906	3	7.6185e-05	124.48		3	0	10062000
KYEDEINKR	9	2	1193.6	P35908;CON__P35908;Q7Z794;CON__Q7Z794	3	0.0028486	96.948	3		1561100	0
KYVIYIER	8	1	1082.61	P61254;Q9UNX3	2	0.014334	120.99		1	0	458430
LAADDFR	7	0	806.392	P02533;CON__P02533;Q04695;CON__Q04695;CON__Q6IFX2;P19012;CON__P19012;CON__A2A4G1;P08727;CON__P08727;CON__P19001;CON__Q9QWL7;CON__Q9Z2K1;CON__Q3ZAW8;Q14525;CON__Q14525;Q15323;CON__Q9UE12;CON__Q15323;CON__A2A5Y0;CON__P05784;CON__Q92764;P05783;Q14532;CON__Q14532;O76014;CON__A2AB72;Q92764;CON__Q497I4;O76015;CON__O76015;O76013;CON__O76013;CON__O76014;CON__REFSEQ:XP_986630;Q2M2I5;CON__Q2M2I5;P13645;CON…	2	0.036217	97.798	1		3438300	0
LAAFGQLHK	9	0	983.555	Q12906	2;3	0.00041904	127.46		4	0	10199000
LADGGATNQGR	11	0	1058.51	Q08380	2	5.7973e-05	127.52	3	3	321030	271660
LADMLRIPR	9	1	1083.62	Q92833	2	0.034044	70.908		1	0	26779		63
LAELSDYRR	9	1	1121.58	Q96PK6	2	0.0039597	114.89		2	0	997900
LAHEVGWK	8	0	938.497	P40429	2;3	0.0054418	118.74		4	0	3005700
LALDLEIATYR	11	0	1276.7	P04264;CON__P04264	2	3.6292e-07	134.75	1	3	156040	2329400
LAPDYDALDVANK	13	0	1403.69	P62750	2	1.3113e-12	161.87		2	0	2567300
LAPDYDALDVANKIGII	17	1	1799.97	P62750	2;3	3.6686e-08	142.4		4	0	7965000
LAQFEPSQR	9	0	1074.55	Q08211	2	0.031434	72.096		1	0	443000
LAQQQAALLMQQEER	15	0	1755.89	Q13435	2	1.228e-17	167.69		2	0	759660
LAQQSQALQELISELDRR	18	1	2097.12	P19474	3	0.015806	80.507		2	0	2300200
LASYLDKVQALEEANNDLENK	21	1	2376.18	P35527;CON__P35527	3	0.00034512	89.604		2	0	1446100
LASYLDKVR	9	1	1063.6	P02533;CON__P02533;Q04695;CON__Q04695;P19012;CON__P19012;CON__A2A4G1;P08727;CON__P08727;CON__P19001;CON__Q9QWL7;Q99456;CON__Q99456;P13645;CON__P13645;CON__P08730-1;P08779;CON__P08779	2;3	1.4403e-10	182.39	3	3	1126900	1469800
LATQLTGPVMPVR	13	0	1381.78	P26373	2	4.9945e-05	129.37		1	0	214030
LAVNMVPFPR	10	0	1142.63	P07437;Q9BVA1;Q13885;Q9BUF5;A6NNZ2;Q9H4B7;CON__ENSEMBL:ENSBTAP00000025008;P68371;P04350;Q3ZCM7	2	1.7022e-12	182.65		2	0	2336100
LAYIAHPK	8	0	911.523	P47914	2	0.020677	94.006		1	0	1831000
LAYVAPTIPR	10	0	1099.64	O14974	2	0.00018247	120.45	2	3	2781500	15232000
LDKAQIHDLVLVGGSTR	17	1	1821.01	P08107	3	0.0052821	95.662		1	0	809090
LEKDDSTDFKK	11	2	1324.65	O14974	2;3;4	1.4522e-05	129.74	6	4	2773200	1842700
LELQGPR	7	0	811.455	P19338	2	0.028526	108.09		1	0	1658900
LENEIQTYR	9	0	1164.58	P13645;CON__P13645;CON__P02535-1	2	0.0050531	99.568		2	0	1658800
LEQQVPVNQVFGQDEMIDVIGVTK	24	0	2685.37	P39023	3	0.0026499	66.845		2	0	339580
LFEEQLK	7	0	905.486	Q9H3S7	2	0.010392	124.34	1		0	0
LFEGNALLR	9	0	1031.58	P46781	2	0.018697	114.89		1	0	504490
LFIGGLNTETNEKALEAVFGK	21	1	2250.19	P38159	3	0.018797	59.728		2	0	371860
LFIGGLNVQTSESGLR	16	0	1689.9	Q13151	2	9.5221e-26	179.55		1	0	199830
LFIGGLSFETTDESLR	16	0	1783.9	P09651;Q32P51	2	1.7904e-84	278.62		3	0	2537400
LFIGGLSFETTEESLR	16	0	1797.91	P22626	2	6.5157e-59	244		2	0	671020
LFNLSKEDDVR	11	1	1334.68	P62753	2;3	0.0015399	115.92		3	0	4420600
LFVGNLPADITEDEFKR	17	1	1963.01	P23246	3	0.0077001	99.941		2	0	2479500
LFVGNLPPDITEEEMR	16	0	1858.91	Q15233	3	0.036792	48.277		1	0	29542
LGDLYEEEMR	10	0	1253.56	P08670	2	0.0044155	96.229		1	0	419420
LGDLYEEEMRELR	13	1	1651.79	P08670	3	0.0070172	87.184		3	0	2199400
LGEHNIDVLEGNEQFINAAK	20	0	2210.1	CON__P00761	2;3	5.9241e-87	260.11	19	9	65606000	253800000
LGGIGQFLAK	10	0	1002.59	Q08211	2	0.0016201	109.44		1	0	121750
LGKDILYGQGK	11	1	1190.67		3	0.010294	75.387		1	0	3031400
LHFFMPGFAPLTSR	14	0	1619.83	P07437;Q9BVA1;Q13885;Q9BUF5;A6NNZ2;P68371;P04350;Q3ZCM7	3	6.6167e-08	142.97		3	0	1411100
LIDLHSPSEIVK	12	0	1349.76	P60866	2;3	1.7627e-16	178.53		3	0	2190300
LIEVDDER	8	0	987.487	P62753	2	0.01064	107.69		2	0	7040000
LIEVDDERKLR	11	2	1384.77	P62753	4	0.036992	19.659		1	0	1030600
LIGDAAKNQVALNPQNTVFDAK	22	1	2326.23	P08107	3	2.6365e-06	101.23		3	0	1332000
LIGEYGLR	8	0	919.513	P46781	2	0.014004	101.6		1	0	2212800
LIKDGLIIR	9	1	1039.68	P84098	3	0.00057585	118.33		3	0	1829100
LIKSPAEIER	10	1	1154.67	Q9NQH7	2;3	0.0018568	103.31	1	5	4190200	8313800
LILIESR	7	0	842.523	P62277	1;2	0.028217	119.56		2	0	5437700
LIPDSIGKDIEK	12	1	1326.74	P61247	2	0.0063199	110.8		1	0	1625700
LITAADTTAEQR	12	0	1288.66	Q9NPF5	2	1.0276e-05	128.68		2	0	372160
LITEDVQGK	9	0	1001.54	P61247	1;2	0.00018908	132.88		4	0	10320000
LITPAVVSER	10	0	1083.63	P62851	2	0.0013002	111.27		4	0	9612200
LIVENLSSR	9	0	1029.58	Q13247;Q08170;Q13243	2	0.00068599	121.61		3	0	6721100
LKCELMALGLK	11	1	1217.69	Q6IQ49	3	0.024997	52.167		1	0	1906200		51
LKDENGALIR	10	1	1127.63	O14974;O60237	2;3	0.00023982	127.87	3	6	5789800	18493000
LKGDDLQAIKK	11	2	1227.72	P07910	3	7.4647e-11	155.26	2	3	1136900	2710800
LKGEATVSFDDPPSAK	16	1	1660.83	P35637	3	2.2919e-08	140.77	3	3	1431500	8461900
LKVPEWVDTVK	11	1	1312.74	P39019	3	0.0024863	100.38		3	0	5645500
LKVPPAINQFTQALDR	16	1	1810.01	P62424	2;3	7.0163e-26	178.67		6	0	5180100
LKYENEVALR	10	1	1233.67	P13645;CON__P13645	2;3	2.8317e-06	158.08	3	6	957530	7673600
LLADQAEAR	9	0	985.519	P84098	2	0.0001802	133.75		2	0	2348200
LLADQAEARR	10	1	1141.62	P84098	2	0.0032552	112.3		3	0	1348000
LLAQSYEQQQEQEKLER	17	1	2119.05	Q9Y2J4	3	0.030354	64.842		1	0	708900
LLDFGSLSNLQVTQPTVGMNFK	22	0	2408.24	P0CW22;P08708	2;3	2.1374e-66	233.34		2	0	610780
LLDFGSLSNLQVTQPTVGMNFKTPR	25	1	2762.44	P0CW22;P08708	3	6.1568e-18	151.87		2	0	385060
LLDSLEPPGEPGPSTNIPENDTVDGREEK	29	1	3104.48	Q92734	3	8.8921e-14	120.27	4	4	2490700	7707300
LLEGEESR	8	0	931.461	P08670;P41219;P17661;CON__Q9H552	2	0.0012366	141.52	2	3	749270	6374400
LLEPVLLLGK	10	0	1093.71	P62249	2	0.00067085	114.86		3	0	4037600
LLEPVLLLGKER	12	1	1378.85	P62249	2	0.020161	94.688		2	0	230300
LLGASELPIVTPALR	15	0	1548.92	P52292	2	0.0031761	107.35		2	0	192990
LLIYWASTR	9	0	1121.62	P01625;P06312;P06313;P06314	1;2	6.4782e-11	177.7	10	12	23014000	166810000
LLLPGELAK	9	0	952.596	Q93079;Q5QNW6;Q99880;Q99879;Q96A08;P58876;Q8N257;Q99877;P57053;O60814;P62807;P06899;Q16778	2	4.8249e-05	146.79	2	4	6438200	180680000
LLNTAVPR	8	0	882.529	Q9NYA4	2	0.021436	93.143	1		229620	0
LLNTGEGNK	9	0	944.493	Q13127	2	0.0032035	105.4		2	0	3091100
LLNTGEGNKEAPLQK	15	1	1610.86	Q13127	2;3	1.5107e-32	199.33		5	0	112430000
LLQDFFNGR	9	0	1108.57	P08107	2	0.0012967	115.23		1	0	582360
LLQDFFNGRDLNK	13	1	1578.82	P08107	2;3	6.5033e-11	154.1		5	0	3126300
LLQDSVDFSLADAINTEFK	19	0	2125.06	P08670	2	2.0537e-147	327.02		3	0	1105500
LLQDSVDFSLADAINTEFKNTR	22	1	2496.25	P08670	3	1.8794e-05	88.471		3	0	2924000
LLQLVEDR	8	0	984.56	P17844	2	0.0022453	133.13	1	2	306200	4339100
LLRDYQELMNTK	12	1	1522.78	P04264;CON__P04264	3	0.023183	64.945		2	0	452930
LLSNDEVTIK	10	0	1130.62	Q92734	2	9.1954e-09	163.46	2	3	4941400	8986600
LLVPTQYVGAIIGK	14	0	1470.88	Q9NZI8	2	6.5851e-05	123.68		2	0	3011400
LMEEIMSEKENK	12	1	1479.69	P17844	3	0.0021134	106.16		1	0	584840
LMELHGEGSSSGK	13	0	1330.62	P61247	2	1.9675e-17	171.99		2	0	803000
LMSLIQK	7	0	831.489	Q9NQH7	2	0.019089	120.62	2		2231700	0
LMVMEIRNAYAVLYDIILK	19	1	2267.24	Q06323	3	0.030632	46.892		1	0	50506		39
LNLDKMMEQK	10	1	1248.62	P09622	3	0.018751	56.632	1	1	3005200	2977000		24;25
LNQLKPGLQYK	11	1	1300.75	Q12906	2	3.534e-05	131.52		2	0	723740
LNRLPAAGVGDMVMATVK	18	1	1841.99	P62829	3	2.7682e-07	132.25		1	0	461780
LNRLPAAGVGDMVMATVKK	19	2	1970.08	P62829	4	0.020994	43.794		2	0	1180500
LQAALDDEEAGGRPAMEPGNGSLDLGGDSAGR	32	1	3125.43	Q00839	3	6.2666e-16	116.35		3	0	1250000
LQEEERERR	9	2	1243.63	P0CW22;P08708	3	0.036921	55.37		1	0	1219600
LQGILADLR	9	0	997.592	Q9NRL3	2	0.0023518	109.79		1	0	154370
LQVALGELR	9	0	997.592	P19474	2	0.035985	70.412		1	0	343640
LRAVDFAER	9	1	1075.58	P62917	2;3	0.016382	94.465		4	0	4626300
LREDLER	7	1	929.493	P62269	3	0.0042326	143.61		3	0	6597800
LRQEEREQEQR	11	2	1499.74	Q9BYN8	3	0.00054248	112.36		2	0	184540
LRQGSGTTASR	11	1	1132.59	Q99715	2	0.01146	100.82		3	0	4417800
LRSEIDNVKK	10	2	1200.68	P04264;CON__P04264	3	0.0014798	100.88	2		498730	0
LRVDKAAAAAAALQAK	16	2	1566.92	P36578	3	0.0046542	95.236		1	0	261260
LSDIGVEDK	9	0	974.492	Q96F45	2	0.0041104	101.97	3	2	787880	2661900
LSEAHESLTR	10	0	1141.57	Q9Y2J4	2	0.0023742	105.13		1	0	189470
LSESQLSFR	9	0	1065.55	Q96PK6	2	0.0006174	123.11		3	0	1000500
LSIVPVRR	8	1	938.603	P15880	2	0.035705	104.44		1	0	594250
LSKEDIER	8	1	988.519	P11142	2;3	0.0053831	138.08	1	4	132580	5984600
LSKEEIER	8	1	1002.53	P08107;P34931	2;3	0.0016844	147.75	3	4	2117000	25748000
LSNIFVIGK	9	0	989.591	P62701	1;2	0.00078079	128.03		5	0	6720700
LSSPATLNSR	10	0	1044.56	CON__P00761	1;2	5.121e-09	178.54	10	5	100500000	113250000
LSSSLDNKEK	10	1	1119.58	O14974	2	0.01146	99.788	2		162180	0
LSSVASNGGGAGGAGGGAAGDKDTK	25	1	2060.97	Q96F45	3	0.0008404	72.564	3		5009800	0
LSTQQEAER	9	0	1060.51	Q9UQL6	2	0.0058421	97.813	2	3	255160	374740
LSYNTASNK	9	0	996.488	P49207	2	4.6435e-11	181.87		3	0	4675900
LTGKDVNFEFPEFQL	15	1	1782.88	P62081	2	1.1801e-47	228.76		3	0	3341200
LTIAEER	7	0	830.45	P62701;Q8TD47	1;2	0.012233	134.81		2	0	4476200
LTIAEERDK	9	1	1073.57	P62701;Q8TD47	2	0.015822	100.02		1	0	126440
LTLFVNGQPRPLESSQVK	18	1	2012.11	Q92734	3	0.014397	71.545		2	0	1212000
LTPEEEEILNK	11	0	1313.67	P62241	2	0.00013145	127.83		2	0	3205600
LTPEEEEILNKKR	13	2	1597.87	P62241	4	0.036492	37.144		1	0	5498100
LTPYEVDELRR	11	1	1389.73	Q92841	2	0.028568	82.494		1	0	312800
LTSDDVKEQIYK	12	1	1437.74	P62277	2	1.182e-21	201.38		2	0	2663600
LTSQAFIETMFTSK	14	0	1602.8	Q9NQH7	2	3.5531e-65	254.94	2	3	442140	2766000
LTTASALGYQ	10	0	1023.52	Q96F45	1	0.006344	91.069		1	0	390420
LVAIVDVIDQNR	12	0	1353.76	P50914	2;3	6.4438e-22	196.67		4	0	9406300
LVEPQISELNHR	12	0	1433.76	P11532	3	0.01159	86.014		2	0	411730
LVILANNCPALR	12	0	1295.74	P62888	2	8.2425e-13	166.86		1	0	0	8
LVNELTEFAK	10	0	1162.62	CON__P02769	2	0.0064963	88.021		2	0	408670
LVNHFVEEFK	10	0	1260.65	P08107	3	0.0055925	86.189		3	0	2657700
LVNHFVEEFKR	11	1	1416.75	P08107	3	0.0057182	97.163		2	0	941330
LVQSPNSYFMDVK	13	0	1526.74	Q71UM5;P42677	2	3.1722e-07	140.03		2	0	983380
LVREIAQDFK	10	1	1217.68	Q71DI3;P84243;P68431	3	0.035418	60.167		1	0	563000
LVREIAQDFKTDLR	14	2	1702.94	Q71DI3;P84243;P68431	3	0.0011363	107.11		1	0	403600
LYEQILAENEK	11	0	1348.69	O14974	2	0.0014634	120.84	1		87380	0
LYEQILAENEKLK	13	1	1589.87	O14974	2;3	2.7112e-33	219.84		3	0	4957800
LYSPSQIGAFVLMK	14	0	1552.83	P38646	2	3.7004e-08	145.61		2	0	482440
LYVIYKVPQVR	11	1	1376.82	P09661	3	0.02646	63.216		1	0	292390
MASLTSDPLAR	11	0	1160.59	Q9P2R6	2	0.001782	109.39	2	1	128780	744090
MATEVAADALGEEWKGYVVR	20	1	2194.07	P62753	2;3	1.3875e-128	297.55		7	0	9870800
MDESKEGSIQGLEEMQVER	19	1	2193.99	Q9P1Z9	3	0.0052383	61.52		1	0	20915		68;69
MDTDQNTRENLTGINSTVEEPVSPMLPPSAVEER	34	1	3755.76	Q13127	3	1.4577e-24	126.8		3	0	4100200
MFGGPGTASRPSSSR	15	1	1493.7	P08670	3	0.011993	80.245		2	0	4073600		22
MGAGLGHGMDR	11	0	1100.49	P52272	2	0.0052292	92.611		1	0	292230
MGAGMGFGLER	11	0	1124.51	P52272	2	0.0030205	103.21		1	0	1175000
MGANNLER	8	0	903.423	P52272	2	0.012403	104.2		2	0	2473900
MGANSLER	8	0	876.412	P52272	2	0.025799	104.06		2	0	5130400
MGFDLQNVWR	10	0	1264.6	Q9NYA4	2	0.00087606	113.69		2	0	115140
MGGKGAKGGK	10	2	889.48	Q14028	2	0.00027381	129.42		1	0	0		42
MGLAMGGGGGASFDR	15	0	1382.61	P52272	2	0.021149	73.722		1	0	286010
MGPAIER	7	0	772.39	P52272	2	0.033889	101.64		1	0	1530400
MGPAMGPALGAGIER	15	0	1426.71	P52272	2	0.0099312	93.243		1	0	572140
MGPLGLDHMASSIER	15	0	1612.77	P52272	2;3	4.6817e-05	123.1		3	0	4620900
MGPVMDR	7	0	804.362	P52272	2	0.033889	101.64		1	0	1475600
MGQTMER	7	0	851.363	P52272	2	0.016077	127.46		2	0	649820
MGWSGSGGLGAK	12	0	1106.52	Q8IWX8	2	0.00098838	114.71	1	1	137440	433830
MIAGQVLDINLAAEPK	16	0	1681.91	P07910	2;3	3.6248e-40	207.92	3	5	497850	1022000
MILEIMHK	8	0	1013.54	Q9NZI8	2;3	0.010986	107.01		2	0	826270
MINTDLSR	8	0	948.47	P36578	2	0.00084574	144.77		2	0	1670300
MKEIAEAYLGK	11	1	1251.65	P11142	2	0.0065086	108.32		1	0	515700
MKEIAEAYLGYPVTNAVITVPAYFNDSQR	29	1	3259.62	P08107	3	7.7714e-07	81.904		3	0	1964200
MKFNPFVTSDR	11	1	1340.65	P61254;Q9UNX3	2;3	6.7317e-05	130.69		4	0	9547500
MKLVMEDGKMDPVAYR	16	2	1881.92	P47897	3	0.027799	43.69	1		784730	0		32;33
MKTILSNQTVDIPENVDITLK	21	1	2371.27	P32969	3	0.032269	54.626		1	0	961940
MLIEMQSAMK	10	0	1180.57	Q14995	2	0.026646	44.318		1	0	26911		43;44
MLPDLKADNQR	11	1	1299.66	O14974	2	2.0504e-07	145.23	2	3	201110	1432000
MMEIMTR	7	0	910.407	P61247	2	0.028692	107.9		1	0	898700
MNVLADALK	9	0	973.527	P62244	2	0.0022076	110.53		3	0	6589100
MPPLIPAEVDKIRECISDNK	20	2	2267.17	Q9UPN3	2	0.026713	41.513	1		0	0		70
MPRHCSAAGCCTRDTR	16	2	1763.74	Q9BT49	2	0.027208	54.393		1	0	0		65
MQASIEK	7	0	805.4	P06748	2	0.023939	113.41		1	0	1176100
MQLGTVLPEFEKCLTMR	17	1	1995	P16260	2	0.0092068	76.01	1		0	0	2	26;27
MSGECAPNVSVSVSTSHTTISGGGSR	26	0	2507.14	P04264;CON__P04264	3	2.5971e-11	112.37		2	0	0	0
MSGGWELELNGTEAK	15	0	1620.75	Q07021	2	1.7059e-17	163.9		1	0	136680
MSMKEVDEQMLNVQNK	16	1	1922.89	P07437;Q9BVA1;Q13885;P68371	3	1.6817e-12	150.9		2	0	1007100
MSRMFCQAAR	10	1	1199.54	Q8WV44	3	0.03442	52.255	1		0	0		62
MSVQPTVSLGGFEITPPVVLR	21	0	2226.21	P06748	2;3	7.1203e-30	187.59		5	0	3580900
MTDFDRFK	8	1	1058.49	P50914	2	0.00095934	154.12		3	0	4415000
MTDQEAIQDLWQWR	14	0	1818.84	P06748	2	7.7603e-43	223.58		2	0	276500
MTDQEAIQDLWQWRK	15	1	1946.93	P06748	3	0.020084	84.365		2	0	2109800
MTLDDFR	7	0	896.406	P35527;CON__P35527	1;2	0.026183	114.02		4	0	10390000
MTVKCSYSR	9	1	1073.5	Q05996	2	0.034413	46.457		1	0	0		38
MVIITGPPEAQFK	13	0	1429.76	Q9NZI8;Q9Y6M1	2	0.0021902	109.16		2	0	1869000
MVPAGMGAGLER	12	0	1187.58	P52272	2	0.0029505	114.76		2	0	2548200
MVQEAEKYKAEDEVQR	16	2	1951.93	P08107	3	0.0059232	90.498		1	0	413840
MVVPAALK	8	0	827.494	P40429;Q6NVV1	2	0.031261	85.359		1	0	1729300
MYKAECLEKFPVIQHFK	17	2	2110.07	Q15257	2	0.032138	62.055		1	0	0		46
NAKEALAVK	9	1	942.55	Q13127	2;3	0.00048186	136.96		6	0	19521000
NALESYAFNMK	11	0	1286.6	P08107;P34931	2	3.6825e-73	274.53	6	7	1400300	33324000		21
NAQQVHFR	8	0	998.505	Q66K89	2	0.0050518	176.41	3	3	376350	1263200
NAVITVPAYFNDSQR	15	0	1693.84	P38646	2	0.0021068	110.84		2	0	694440
NCQSCCLQSYMR	12	0	1434.55	Q8N690	2	0.014013	47.302	1		0	0		59
NDEELNKLLGK	11	1	1271.67	Q99878;Q96KK5;Q9BTM1;Q16777;Q6FI13;P20671;P0C0S8	2;3	6.347e-07	140.63		5	0	2664700
NDEELNKLLGR	11	1	1299.68	Q93077;Q7L7L0;P04908	2;3	0.0010059	116.74		2	0	497650
NDLAVVDVR	9	0	999.535	P19338	2	9.785e-05	141.89		3	0	3035000
NEDEDSPNKLYTLVTYVPVTTFK	23	1	2672.32	P62899	3	0.00067257	78.456		2	0	491240
NFGIGQDIQPK	11	0	1215.62	P62424	2	1.6865e-12	171.67		4	0	15919000
NFGIGQDIQPKR	12	1	1371.73	P62424	3	0.031272	53.211		1	0	153170
NFILDQTNVSAAAQR	15	0	1646.84	Q00839	2	1.5418e-130	314.55		3	0	1994800
NFLDPKELMELLK	13	1	1588.85	Q9NRZ9	2	0.021153	60.161	1		0	0		67
NFLVEEEQR	9	0	1162.56	P19474	2	2.5612e-08	176.33	1	2	420800	1046800
NFVLPEEIIQEVR	13	0	1584.85	Q9NV56	2	3.0454e-07	140.33		2	0	404380
NFYVEHPEVAR	11	0	1359.66	Q92841	3	0.015643	70.412		2	0	1603000
NHEEEMKDLR	10	1	1299.59	P13645;CON__P13645	3	9.0305e-05	123.96	6	2	3500900	612350		3
NIEDVIAQGIGK	12	0	1255.68	P05387	2	6.4864e-07	136.3		3	0	2628900
NIGLGFKTPK	10	1	1073.62	P62280	2	1.3114e-06	155.11		3	0	1431400
NIKENNAFK	9	1	1076.56	Q9NQH7	2;3	9.8223e-07	164.46	3	5	2139600	5525300
NIPGITLLNVSK	12	0	1267.75	P36578	2	0.031512	66.004		1	0	549030
NIVEAAAVR	9	0	941.529	P62854;Q5JNZ5	2	0.00037863	128.35		3	0	11279000
NIVEAAAVRDISEASVFDAYVLPK	24	1	2576.35	P62854	3	0.00027699	80.844		3	0	579690
NKEEAAEYAK	10	1	1151.55	P62753	2;3	8.4174e-05	131.12	2	5	81664	11134000
NKLNDLEDALQQAKEDLAR	19	2	2183.12	P04264;CON__P04264	3	5.6485e-10	142.35		1	0	339990
NKNPAPPIDAVEQILPTLVR	20	1	2184.23	P52292	3	0.00022162	104.88		2	0	175180
NKQTYSTEPNNLK	13	1	1535.76	P46779	2;3	9.2955e-52	245.5		6	0	8067800
NKSTESLQANVQR	13	1	1473.75	P26373	2;3	9.1759e-26	194.86		5	0	9614100
NKSYSFIAR	9	1	1084.57	Q8IWX8	3	0.010438	83.948		1	0	318430
NKTGAAPIIDVVR	13	1	1352.78	P46776	2;3	3.759e-09	136.33		3	0	4700100
NKYEDEINKR	10	2	1307.65	P04264;CON__P04264;CON__H-INV:HIT000016045;P13647;CON__P13647;CON__Q8VED5;P04259;P48668;CON__P48668;CON__P04259;P02538;CON__P02538	3	0.0025507	91.636	2		994320	0
NLANTVTEEILEK	13	0	1472.77	O60506	2	3.3093e-26	192.65		2	0	703890
NLATTVTEEILEK	13	0	1459.78	O43390	2	3.1694e-52	244.71		3	0	1981700
NLDKSIDNK	9	1	1045.54	P11940;Q13310;P0CB38	2	0.011409	103.88		1	0	145870
NLDLDSIIAEVK	12	0	1328.72	P13647;CON__P13647;CON__Q8VED5;Q5XKE5;CON__Q5XKE5;O95678;CON__O95678;P04259;P48668;CON__P48668;CON__P04259;P02538;CON__P02538;P35908;CON__P35908	2	6.7137e-29	213.99	4	3	1287800	4883500
NLPYKVTQDELKEVFEDAAEIR	22	2	2606.32	P19338	3	2.4642e-17	158.15		3	0	2015000
NLQEAEEWYK	10	0	1308.6	P08670;P41219	2	2.4262e-25	214.82	2	3	348190	4075600
NLQEAEEWYKSK	12	1	1523.73	P08670;P41219	3	0.0099797	78.548		1	0	155840
NLQTVNVDEN	10	0	1144.54	P62899	2	0.00012155	124.6		3	0	1513900
NLYIISVK	8	0	948.564	P62829	1;2	0.011001	120.46		2	0	1673000
NMGGPYGGGNYGPGGSGGSGGYGGR	25	0	2188.9	P22626	2;3	1.4223e-47	181.13	1	5	246620	3567300
NNASTDYDLSDK	12	0	1341.57	P39023	2	0.0061855	94.673		3	0	1049200
NNTVTPGGKPNK	12	1	1225.64	P18077	2	2.8062e-10	147.62		3	0	1050900
NNTVTPGGKPNKTR	14	2	1482.79	P18077	3	0.0095974	72.29		2	0	180290
NNYVQHVR	8	0	1028.52	Q13127	2	0.0028294	130.22		3	0	1190600
NPPGFAFVEFEDPRDAADAVR	21	1	2319.09	P84103	3	9.7818e-05	104.78		2	0	2254000
NPPGFAFVEFEDPRDAEDAVR	21	1	2377.1	Q16629	3	0.0039915	73.138		1	0	461700
NPYAHISIPR	10	0	1166.62	A8MQ03	3	0.0051261	86.898		1	0	30531
NQDLAPNSAEQASILSLVTK	20	0	2098.09	Q12905	2;3	4.2438e-29	179.7		3	0	910800
NQGGYGGSSSSSSYGSGR	18	0	1693.69	P09651	2	1.2912e-36	201.22	3	3	1413200	6569300
NQVALNPQNTVFDAK	15	0	1657.84	P08107	2	1.3435e-25	188	2	3	633040	12703000
NQVALNPQNTVFDAKR	16	1	1813.94	P08107	2;3	6.3419e-40	213.71	2	3	1139400	11239000
NQVAMNPTNTVFDAK	15	0	1648.79	P11142	2	1.2211e-11	147.75		2	0	782970
NREPVQLETLSIR	13	1	1553.85	P62314	3	3.3142e-06	132.14		3	0	1859400
NRPPFGQGYTQPGPGYR	17	1	1890.91	Q92734	2;3	1.7881e-08	135.86	5	5	2620800	29623000
NSLESYAFNMK	11	0	1302.59	P11142	2	1.1214e-87	285.32		4	0	2837300
NSQGEEVAQR	10	0	1116.52	P20700	2	8.6819e-07	147.28	2	3	99515	421020
NSSVNEGSTYHK	12	0	1321.59	O14974	2;3	2.2547e-07	143.55	6	5	2676800	3942900
NSSYFVEWIPNNVK	14	0	1695.83	P07437;Q9BVA1;Q13885;Q9BUF5;P68371;P04350	2	1.3073e-27	198.85		3	0	1599800
NSTIPTKQTQIFTTYSDNQPGVLIQVYEGER	31	1	3526.76	P08107;P34931	3	7.8482e-06	58.168		1	0	365120
NSTWSGESK	9	0	994.436	P19338	2	8.1842e-12	190.57		3	0	2726500
NSVTPDMMEEMYK	13	0	1573.65	P46777	2	3.4888e-07	139.3		2	0	545710
NSVTPDMMEEMYKK	14	1	1701.74	P46777	2	0.00016664	124.81		1	0	226150
NTKGGDAPAAGEDA	14	1	1272.56	P62851	2	2.0227e-11	158.31		3	0	4630000
NVQALEIELQSQLALK	16	0	1796	P13645;CON__P13645	2	2.2571e-09	148.41		1	0	79667
NVSTGDVNVEMNAAPGVDLTQLLNNMR	27	0	2871.39	P13645;CON__P13645;CON__P02535-1	3	6.5596e-13	125.19	2	1	293820	260750		4;5
NYLAWYQQK	9	0	1212.59	P01625;P06312;P06313;P06314;P83593	1;2	1.7858e-43	241.3	6	6	17074000	68830000
NYQQNYQNSESGEKNEGSESAPEGQAQQR	29	1	3256.39	P67809	3	1.0173e-13	118.52		3	0	1751700
NYSPYYNTIDDLKDQIVDLTVGNNK	25	1	2901.4	P35527;CON__P35527	3	5.2877e-13	136.67		2	0	1680400
PDPAKSAPAPK	11	1	1077.58	Q93079;Q5QNW6	2;3	0.0029493	97.163		5	0	6045600
PDPSKSAPAPK	11	1	1093.58	Q8N257	2;3	0.0067697	99.5		3	0	1337400
PEPAKSAPAPK	11	1	1091.6	P57053;O60814;P62807;P06899;Q16778	2;3	0.00045716	120.55		6	0	19982000
PEPSKSAPAPK	11	1	1107.59	Q99877	2;3	0.017055	92.611		4	0	1530800
PEPTKSAPAPK	11	1	1121.61	P58876	2;3	0.005077	95.483		6	0	5425100
PGVTVKDVNQQEFVR	15	1	1714.9	P39019	2;3	7.2819e-30	237.59		4	0	15275000
PSKGPLQSVQVFGR	14	1	1498.83	P62249	2;3	2.0204e-07	144.4		4	0	5901700
PYFPIPEEYTFIQNVPLEDR	20	0	2466.21	Q00839	5	0.037516	21.309		1	0	29358
QAHLTNQYMQR	11	0	1388.66	P11940	3	0.0059651	84.687	2	1	312160	486120
QAQIEVVPSASALIIK	16	0	1665.97	P30050	2	4.014e-26	187		3	0	3305700
QATKDAGQISGLNVLR	16	1	1669.91	P38646	3	0.012483	81.327		1	0	426730
QATKDAGTIAGLNVLR	16	1	1626.91	P11142	3	0.0067823	95.822		2	0	1334900
QATKDAGVIAGLNVLR	16	1	1624.93	P08107;P34931	2;3	3.6173e-34	203.2		5	0	12020000
QATTIIADNIIFLSDQTKEKE	21	2	2377.24	Q04837	3	0.013781	58.01		1	0	273920
QDVDNASLAR	10	0	1087.53	P08670	2	0.00025183	134.38	3	3	1164100	2397200
QEMQEVQSSR	10	0	1220.55	P22626	2	4.8691e-07	153.54	5	5	2392600	6055000		28
QEYEQLIAK	9	0	1120.58	P35527;CON__P35527	2	0.0032426	105.2		2	0	1378800
QFGFIVLTTSAGIMDHEEAR	20	0	2221.08	P62244	3	1.7572e-06	126.07		3	0	1544900
QFSSSYLSR	9	0	1073.51	P35527;CON__P35527	2	0.0013478	114.97	1	3	526040	9922200
QGGGGGGGSVPGIER	15	0	1283.62	P52272	2	0.00075626	115.26		2	0	3936200
QGVDADINGLR	11	0	1156.58	P35527;CON__P35527	2	9.4942e-05	124.39	1	2	585420	11164000
QGVDIEAAR	9	0	957.488	O14974	2	0.036187	68.657		1	0	0
QINWTVLYR	9	0	1191.64	P83731	2	0.00012269	139.43		3	0	5435800
QINWTVLYRR	10	1	1347.74	P83731	2	0.016494	91.265		1	0	195700
QISRPSAAGINLMIGSTR	18	1	1871	Q08211	3	0.028931	64.327		1	0	290620
QKVEGTEPTTAFNLFVGNLNFNK	23	1	2567.3	P19338	3	1.7176e-17	159.5		2	0	1180100
QLANMVNNLK	10	0	1143.61	P19474	2	0.011981	81.525		1	0	320490
QLANMVNNLKEISQEAR	17	1	1957.01	P19474	3	0.022759	68.481		1	0	747990
QLDDLKVELSQLR	13	1	1555.86	P42766	2	0.00051871	122.66		1	0	296380
QLFHPEQLITGKEDAANNYAR	21	1	2414.2	Q9BQE3;Q71U36;P68363;Q13748;P68366;Q9NY65	3	0.0015285	82.859		1	0	641630
QMVIDVLHPGK	11	0	1235.67	P62847	2	0.0055402	91.123		1	0	558150
QPYAVSELAGHQTSAESWGTGR	22	0	2331.09	P36578	3	0.0016089	73.346		2	0	1203900
QQLSAEELDAQLDAYNAR	18	0	2033.97	Q86V81	2;3	3.0612e-66	242.09		4	0	1432200
QQQVDIPLR	9	0	1095.6	Q9NZI8	2	0.023004	78.098		2	0	1395400
QQYESVAAK	9	0	1022.5	P08670	2	0.00081804	118.71	3	3	2061300	8332600
QSVEADINGLRR	12	1	1356.71	P13645;CON__P13645;CON__P02535-1;CON__P08730-1;Q7Z3Y8;CON__Q7Z3Y8	2;3	1.2982e-06	139.76		4	0	2946200
QTLMWSATWPK	11	0	1347.66	P17844;Q92841	2	4.5642e-05	128.57		1	0	152910
QTQIFTTYSDNQPGVLIQVYEGER	24	0	2785.36	P08107;P34931	2;3	7.5803e-67	231.93		5	0	2752900
QTVAVGVIK	9	0	913.56	Q5VTE0;P68104;Q05639	2	0.0084333	92.051	1		265530	0
QTYSTEPNNLK	11	0	1293.62	P46779	2	2.5196e-07	138.63		2	0	721750
QVDQLTNDK	9	0	1059.52	P08670	2	0.010195	88.134		2	0	460680
QVDQLTNDKAR	11	1	1286.66	P08670	2;3	1.5609e-15	187.31		3	0	5908600
QVFSMAAMNK	10	0	1125.53	Q6SPF0	2	0.025732	45.158		2	0	817560		53;54
QVHPDTGISSK	11	0	1167.59	Q93079;Q5QNW6;Q99880;Q99879;Q96A08;P58876;Q8N257;Q99877;P57053;O60814;P62807;P06899;Q16778	2;3	0.0036804	103.46	3	3	2754500	86652000
QVKLVDPMDR	10	1	1199.63	Q96A35	3	0.032812	50.805		1	0	37596		64
QVSDLISVLR	10	0	1128.65	P17844	2	0.031091	68.132		1	0	1114600
QVVNIPSFIVR	11	0	1270.74	P46781	2	0.0048417	94.465		1	0	644520
QWGWTQGRWPK	11	1	1428.71	P18621	3	0.033703	58.699		1	0	706020
QYKIPDWFLNR	11	1	1478.77	P62269	3	5.669e-08	144.55		3	0	3929800
QYNGVPLDGRPMNIQLVTSQIDAQR	25	1	2812.43	Q86V81	3	5.7189e-05	81.808		1	0	541710
RAGELTEDEVER	12	1	1402.67	P62269	2;3	2.4494e-28	211.83		4	0	1307400
RAISSVCTYIVYQCSR	16	1	1847.9	Q86X10	3	0.011919	67.102		1	0	0	13
RAKEAAEQDVEK	12	2	1372.69	P26373	3	0.014112	66.326		1	0	50644
REMEAPKSPGTTR	13	2	1458.72	O43426	3	0.021174	53.6		1	0	791970		14
RFPGYDSESK	10	1	1184.55	P46777	2	1.2195e-05	139.15		1	0	325720
RGPPPPPR	8	1	872.498	P38159	2	0.035251	104.75		1	0	550650
RISAVSVAER	10	1	1086.61	Q08211	2	0.026681	84.605		2	0	1048600
RISEMEEELK	10	1	1262.62	O14974	2	9.1517e-06	141.71		2	0	1995600
RLASTSDIEEKENR	14	2	1646.82	O14974	3	0.0077732	78.615	3	1	1760100	227770
RLEQKNASR	9	2	1100.61	Q4FZB7	2	0.00016378	147.73	7	3	5693200	94242000
RLFEGNALLR	10	1	1187.68	P46781	2	1.7435e-12	188.99		2	0	808380
RLNVWDLSK	9	1	1129.62	Q16576;Q09028	2	0.0054246	112.3		2	0	606420
RLSYNTASNK	10	1	1152.59	P49207	2	0.00060246	118.77		1	0	985250
RQVDQLTNDKAR	12	2	1442.76	P08670	3	0.0001486	117.95	3		445880	0
RSTQGVTLTDLQEAEK	16	1	1774.91	O14974	2;3	5.4885e-08	139.21	1	3	137980	1866700
RVATWFNQPAR	11	1	1344.71	P26373	2;3	0.0096727	101.71		2	0	666850
RVDQLKSDQSR	11	2	1330.7	P04264;CON__P04264	3	0.011165	69.864	1	1	465490	242880
RVLQALEGLK	10	1	1125.69	P39019	2	1.8622e-05	133.75		2	0	6125300
SAAQAAAQTNSNAAGK	16	0	1459.7	Q8NC51	2	3.5803e-49	233.47		3	0	382630
SAEFLLHMLK	10	0	1187.64	P18621	2;3	0.00013235	123.86		6	0	999360
SAINEVVTR	9	0	987.535	P62899	2	0.00013826	137.89	1	3	146460	18580000
SAVEDEGLKGK	11	1	1131.58	P08107	2	1.636e-07	141.71		1	0	0
SAWQTLNEFAR	11	0	1321.64	Q9Y6Y8	2	1.0059e-15	181.66		1	0	176950
SDLAVPSELALLK	13	0	1354.77	Q08380	2	0.012573	83.53		2	0	505000
SESPKEPEQLR	11	1	1298.65	P09651	2;3	0.0022318	114.86	1	4	146470	3832600
SESPKEPEQLRK	12	2	1426.74	P09651	3	0.0024278	97.734	3	3	1034600	1162800
SESWNLKDLDITSPELR	17	1	2002	P19474	3	3.3573e-05	122.96		2	0	1281500
SFQQSSLSR	9	0	1038.51	P43243	2	0.00041664	127.51	1	3	99116	1420200
SFRESGALTR	10	1	1122.58	Q66K89	3	0.001403	121.61		2	0	597920
SFSTASAITPSVSR	14	0	1409.72	P13647;CON__P13647	2	2.697e-06	132.08		1	0	440130
SFYPEEVSSMVLTK	14	0	1615.78	P11142	2	1.4004e-11	153.14		1	0	380250
SGDQNWVSVSR	11	0	1233.57	Q9H0E9	2	3.0482e-10	148.89	1		169400	0
SGFRVPSATCQPFTPR	16	1	1749.86	Q96F45	3	0.0017274	113.65		3	0	0	16
SGFSSISVSR	10	0	1025.51	P04259;P48668;CON__P48668;CON__P04259	2	0.0092924	84.479		1	0	294470
SGGGFSSGSAGIINYQR	17	0	1656.79	P04264;CON__P04264	2	1.2434e-27	190.82	1	2	125020	1400700
SGGGGGGGGSSWGGR	15	0	1191.5	Q13151	2	4.9253e-05	125.33		1	0	318130
SGGGGGGGLGSGGSIR	16	0	1231.59	P35527;CON__P35527	2	1.0919e-33	198.61	5	3	9284400	54945000
SGGTALHVAAAK	12	0	1081.59	O14974	2	4.4252e-13	166.29	3	3	325240	2121900
SGKAPILIATDVASR	15	1	1497.85	Q92841	2;3	3.7752e-11	148.52		3	0	1378400
SGKSPILVATAVAAR	15	1	1439.85	O00571;O15523	3	2.4539e-05	127.3		2	0	1062400
SGKYVLGYK	9	1	1013.55	P62888	2	0.0043959	114.97		2	0	1485600
SGPFGQIFRPDNFVFGQSGAGNNWAK	26	1	2797.34	P07437;Q9BVA1;Q13885;P68371;P04350	3	1.07e-44	195.05		2	0	1603700
SGPLKLSDIGVEDK	14	1	1456.78	Q96F45	2;3	9.0732e-05	128.74		3	0	1983500
SGRGGNFGFGDSR	13	1	1312.59	P22626	2	0.012176	102.63		2	0	1152500
SGSYSYLEER	10	0	1189.53	O14974	2	1.6355e-12	183.03	3	3	5269600	7644000
SGTDGAIALTGVDEAYTLEEFQHLLPK	27	0	2874.43	Q9NQH7	3	1.7205e-16	145.73	2	5	1172300	15190000
SGVAEAPVGSK	11	0	1000.52	Q9H0E9	2	0.00989	88.338	2		77570	0
SGVGNIFIK	9	0	933.528	P11940;Q4VXU2;Q96DU9	2	0.00081804	118.71		3	0	1621200
SGVSLAALK	9	0	844.502	P16403;P10412;P16402	2	0.0023762	109.66		2	0	2750500
SGVSLAALKK	10	1	972.597	P16403;P10412;P16402	2;3	1.6488e-06	152.04	2	6	1870700	63612000
SHEGETAYIR	10	0	1161.54	Q07955	2;3	2.4576e-06	143.4	3	5	572310	4040200
SIAFPSIGSGR	11	0	1090.58	O75367	2	0.0005929	109.39		3	0	0
SILLATDVASR	11	0	1144.65	Q9H0S4	2	0.00070406	114.76		1	0	738340
SIRDTPAK	8	1	886.487	P06748	3	0.018078	87.696	1		139760	0
SIRDTPAKNAQK	12	2	1327.72	P06748	3;4	0.019739	64.224	1	2	17379	114900
SISISVAR	8	0	831.481	P04264;CON__P04264	2	0.0042491	131.22	1	4	1746000	9142600
SISLYYTGEK	10	0	1159.58	P19338	2	1.3975e-06	145.99		4	0	5197500
SISLYYTGEKGQNQDYR	17	1	2020.95	P19338	2;3	2.0321e-35	194.05		4	0	9353600
SKAEAESLYQSK	12	1	1339.66	P04264;CON__P04264	2;3	4.2879e-37	228.7	6	6	3997200	14374000
SKAEAESLYQSKYEELQITAGR	22	2	2500.24	P04264;CON__P04264	3	1.4668e-12	144.4		1	0	267070
SKEEAEALYHSK	12	1	1390.67	P35908;CON__P35908	4	0.030731	46.985	1		129080	0
SKGLAPDLPEDLYHLIK	17	1	1908.04	P62277	3	0.011984	78.228		2	0	326210
SKLILFPR	8	1	972.612	P26373	2	0.021509	115.71		3	0	2490100
SKPGAAMVEMADGYAVDR	18	1	1866.86	P14866	3	0.010953	75.548		2	0	621830
SLDLDSIIAEVK	12	0	1301.71	P04264;CON__P04264	1;2;3	2.0379e-30	222.2	8	8	5476100	33802000
SLESINSR	8	0	904.461	P62888	2	0.029427	86.136		2	0	3447500
SLFSSIGEVESAK	13	0	1352.68	Q15717	2	0.00010333	126.09		1	0	454610
SLGTADVHFER	11	0	1230.6	Q86V81	2;3	3.6364e-21	199.19		5	0	13210000
SLGYAYVNFQQPADAER	17	0	1927.91	P11940;Q13310	2	1.7121e-66	249.89		2	0	671580
SLLEGEGSSGGGGR	14	0	1261.59	P13645;CON__P13645	2	1.9126e-27	194.86	3	3	1685900	4950500
SLLEMEKR	8	1	1004.53	O14974	2	0.00096102	153.08	1	3	934690	7542000
SLLSSTSTTTK	11	0	1124.59	O14974	2	0.0025902	105.36	2	3	2263600	4310100
SLNNQFASFIDK	12	0	1382.68	P04264;CON__P04264	2	5.4242e-22	198.37		3	0	1360300
SLNNQFASFIDKVR	14	1	1637.85	P04264;CON__P04264	2;3	7.9899e-17	166.79		4	0	16627000
SLPLQPGMVITIEPGIYIPEDDKDAPEK	28	1	3064.57	Q9NQH7	3	2.4004e-08	98.067		2	0	597300
SLPLQPGMVITIEPGIYIPEDDKDAPEKFR	30	2	3367.74	Q9NQH7	3	2.4418e-08	77.802		2	0	2871700
SLQSVAEER	9	0	1017.51	P61313	2	0.0022062	110.54		3	0	7188700
SLVNLGGSK	9	0	873.492	P04264;CON__P04264	1;2	0.0015994	126.24	1	5	3365300	35696000
SLVSKGTLVQTK	12	1	1259.74	P16403;P10412;P16402;Q02539;P16401	2	5.4028e-37	226.42		3	0	3385600
SLYASSPGGVYATR	14	0	1427.7	P08670	2	2.1275e-27	193.45	3	3	1624400	19906000
SLYGLGGSKR	10	1	1036.57	P04259;P48668;CON__P48668;CON__P04259;P02538;CON__P02538	2	0.0015219	115.7		1	0	666910
SMPIRKDDEVQVVR	14	2	1670.88	P61254;Q9UNX3	3;4	0.004774	89.663		5	0	11822000
SNNVEMDWVLK	11	0	1333.63	P31943	2	8.3462e-05	125.36		2	0	1171900
SNTLHYVK	8	0	960.503	Q9NQH7	2	7.3293e-16	201.07	3	3	12209000	26712000
SNYNLPMHK	9	0	1102.52	P36578	2;3	0.0053027	99.013		4	0	4283400
SPAEIER	7	0	800.403	Q9NQH7	1;2	2.8698e-06	176.41	8	4	11472000	11209000
SPHHALGLSSR	11	0	1160.61	Q96F45	3	0.0080157	80.737	3		1715400	0
SPLPTPGAPVPVPAATGPYYSPYALYGQR	29	0	2986.52	Q96F45	3	4.0287e-29	176.34	2	1	441520	681270
SPYGGGRPGR	10	1	1002.5	P46781	2	1.6571e-05	136.99		2	0	572230
SPYQEFTDHLVK	12	0	1462.71	P15880	2;3	5.6765e-11	143.55		3	0	772140
SQKPVMVK	8	1	915.521	P46779	3	0.018585	87.181		1	0	518780
SQKPVMVKR	9	2	1071.62	P46779	3	0.033538	56.916		1	0	212120
SQNWEMAIKK	10	1	1233.62	Q08752	2	0.034802	43.635		1	0	48710		40
SQYEQLAEQNR	11	0	1364.63	P13645;CON__P13645	2	1.5865e-28	219.74	2		685010	0
SQYEQLAEQNRK	12	1	1492.73	P13645;CON__P13645	2;3	5.4261e-22	204.32	3	2	5383800	4222400
SRGFGFVLFK	10	1	1156.64	Q14103	3	0.020726	68.536		1	0	441840
SRLDQELK	8	1	987.535	P46781	2;3	0.00069889	143.37		3	0	4585200
SRLSDITGSSK	11	1	1149.6	Q9ULH4	3	0.005936	94.82		1	0	0
SSGNSPTPVSR	11	0	1087.53	O95429	2	0.0041492	97.779	1	1	58925	95173
SSGPTSLFAVTVAPPGAR	18	0	1713.9	Q00839	2	0.003196	99.371		2	0	2667100
SSGPYGGGGQYFAKPR	16	1	1627.77	P09651	2;3	3.6539e-33	198.38		4	0	18386000
SSGSPYGGGYGSGGGSGGYGSR	22	0	1909.78	P51991	2	6.3364e-53	216.75		3	0	1418000
SSKPPQKEPVEK	12	2	1352.73	Q13127	2;3;4	0.0011207	115.57		7	0	9737000
SSLGQSASETEEDTVSVSKK	20	1	2067.98	Q13435	3	0.0013599	91.317		1	0	594670
SSQPLASKQEKDGTEK	16	2	1731.86	P17096	3	0.027191	60.549		1	0	164580
SSQSSSQQFSGIGR	14	0	1454.67	Q92841	2	1.6386e-34	214.89	2	3	280330	1725800
STAGDTHLGGEDFDNR	16	0	1690.72	P11142;P54652	3	0.013877	79.337		2	0	2168500
STAYEDYYYHPPPR	14	0	1757.77	O43390	3	0.0014959	108.56		3	0	2587100
STELLIR	7	0	830.486	Q71DI3;P84243;P68431;Q16695;Q6NXT2	1;2	0.0038299	153.88	6	5	5345200	94230000
STELLIRK	8	1	958.581	Q71DI3;P84243;P68431;Q16695;Q6NXT2	2	0.0075625	131.22		1	0	422610
STESLQANVQR	11	0	1231.62	P26373	2	3.3656e-21	199.8		3	0	5337800
STGEAFVQFASK	12	0	1270.62	P31942	2	4.4747e-07	139.74	1	2	128940	1104300
STGEAFVQFASQEIAEK	17	0	1840.88	P31943;P55795	2;3	3.9929e-105	286.85	3	5	593130	4071200
STLEPVEK	8	0	901.476	P08107;P17066;P48741	1;2	0.011793	119.41		3	0	6688600
STMAKKLEQK	10	2	1162.64	Q13698	2	0.020136	67.334	1		0	0		41
STMQELNSR	9	0	1064.49	P35527;CON__P35527	2	3.138e-24	215.72	6	8	8140500	27536000		7
STNGDTFLGGEDFDQALLR	19	0	2054.95	P38646	2	0.00034127	109.12		1	0	195460
STNKGTAYTFFTPGNLK	17	1	1845.93	Q92841	3	0.011474	79.347		1	0	198480
STNTSQTGLVGTK	13	0	1292.66	Q96R06	2	0.00022637	118.52		1	0	305600
STQGVTLTDLQEAEK	15	0	1618.81	O14974	2	1.8635e-70	263.04	2	3	382320	2558000
STQGVTLTDLQEAEKTIGR	19	1	2046.06	O14974	2;3	0.0011131	109.12		3	0	6754300
STYEQVDLIGKK	12	1	1379.73	Q9NR30	3	0.025723	72.152		1	0	328180
SVGDGETVEFDVVEGEKGAEAANVTGPGGVPVQGSK	36	1	3471.66	P67809	3	1.6675e-06	57.326		2	0	2965400
SVNELIYKR	9	1	1120.62	P18124	2	0.030377	87.568		1	0	187300
SVSSSSYRR	9	1	1027.5	P08670	2	0.01931	96.034	2	2	556550	628070
SVYAHFPINVVIQENGSLVEIR	22	0	2483.32	P32969	3	2.3375e-08	117.48		2	0	558360
SYELPDGQVITIGNER	16	0	1789.88	P63261;P60709;P63267;P68133;P68032;P62736;Q6S8J3;A5A3E0;Q9BYX7;Q562R1	2	1.5044e-33	195.28	1	3	241110	2426000
SYLTPVRDEESESQR	15	1	1794.84	O14974	2	0.00019713	123.72	1	2	125300	1850100
SYTAAVANR	9	0	951.477	Q9NYA4	2	0.00023472	131.5		2	0	540420
SYVTTSTR	8	0	913.451	P08670	1;2	0.005654	117.81	1	4	1192900	12102000
TAAENDFVTLK	11	0	1207.61	P35908;CON__P35908	2	3.1288e-07	136.5	1		296020	0
TAAENDFVTLKK	12	1	1335.7	P35908;CON__P35908	2;3	2.2966e-06	133.88	3	1	1112400	872670
TAEEPPQEKAPEPTDAR	17	1	1864.88	O43719	3	0.0012675	111.64	2	3	312080	986660
TAITVEHLAIK	11	0	1194.7	Q9NR30	3	0.030891	61.344		1	0	936390
TAMAAAKAPTK	11	1	1059.57	P83731	2	6.7317e-05	130.69		3	0	832930
TAQEVETYRR	10	1	1251.62	P17844	2	0.033497	82.029		1	0	609100
TATVGGAMMGSTHIYDMSTVMSR	23	0	2403.07	Q13435	3	0.00094821	75.319		1	0	181160
TAVVVGTITDDVR	13	0	1344.72	Q07020	2	7.9639e-27	203.88		3	0	2765100
TAVVVGTITDDVRVQEVPK	19	1	2025.11	Q07020	3	0.0002749	107.69		1	0	1648400
TDGKVFQFLNAK	12	1	1366.72	P83731	2;3	2.2272e-21	196.02		4	0	6198700
TDITYPAGFMDVISIDKTGENFR	23	1	2589.24	P62701	3	0.013761	56.017		2	0	1751000
TDLYFMPLAGSK	12	0	1341.66	Q9P2R6	2	0.0008596	115.24		2	0	470780
TDSDIIAK	8	0	861.444	P09012	2	0.0082607	112.41	3	2	1246400	1405900
TDSDIISK	8	0	877.439	P08579	2	0.0026014	131.22	2	2	401340	1369100
TEADAEKTFEEKQGTEIDGR	20	2	2253.04	P19338	3	3.5291e-05	114.56		1	0	586680
TEELNKEVASNSELVQSSR	19	1	2119.04	P08779;CON__P08779	3	0.00010686	111.09		2	0	371710
TFSFAIPLIEK	11	0	1264.71	Q9NR30	2	2.9981e-07	136.96		3	0	921920
TGAAPIIDVVR	11	0	1110.64	P46776	2	1.946e-07	140.63		2	0	3751700
TGHILHPEYLQPLPSTPVSPIELDAK	26	0	2851.51	Q96F45	3	3.6313e-08	100.14		1	0	606390
TGISDVFAK	9	0	936.492	P19338	2	0.00095116	117.01		3	0	3003700
TGISDVFAKNDLAVVDVR	18	1	1918.02	P19338	2;3	1.4493e-46	208.4		6	0	16120000
TGSGGVASSSESNR	14	0	1294.57	Q15428	2	0.012868	85.45		1	0	28299
TGSYGALAEITASK	14	0	1367.69	O14974	2	2.0162e-17	168.67	2	2	228190	777860
TGTAYTFFTPNNIK	14	0	1573.78	P17844	2	2.907e-22	179.46		2	0	2121700
TGVTSTSDSEEEGDDQEGEKK	21	1	2226.92	O75475	7	0.037244	1.4671		1	0	28238
TGYTLDVTTGQR	12	0	1310.65	O43390;O60506	2	6.699e-22	196.24	1	3	36074	4046400
THEDIEAQIR	10	0	1210.59	O75533	2	0.029426	68.786		1	0	89341
THNLEPYFESFINNLR	16	0	1992.97	P04264;CON__P04264	2;3	2.9156e-34	204.18		6	0	2473800
THTAFPGTDK	10	0	1073.51	Q96F45	2	0.0089849	84.817	1	1	811900	310560
TIDDLKNQILNLTTDNANILLQIDNAR	27	1	3051.62	P13645;CON__P13645	3	0.00028003	65.197		1	0	238120
TIGGGDDSFNTFFSETGAGK	20	0	2006.89	Q9BQE3;Q71U36;P68363;Q13748;Q6PEY2	2	9.1073e-50	207.81		1	0	361840
TIGISVDPR	9	0	956.529	P26373	2	0.0024198	109.44		2	0	9880300
TILSNQTVDIPENVDITLK	19	0	2112.13	P32969	2;3	5.8883e-40	206.8		4	0	2069600
TILSNQTVDIPENVDITLKGR	21	1	2325.25	P32969	3	0.0039915	73.138		2	0	824260
TIRYPDPLIK	10	1	1214.7	P62701;Q8TD47	3	0.0018568	103.31		3	0	4262000
TITLEVEPSDTIENVK	16	0	1786.92	P62979;P62987;P0CG47;P0CG48	2	1.3702e-49	236.12	5	3	1103300	5881700
TITLEVEPSDTIENVKAK	18	1	1986.05	P62979;P62987;P0CG47;P0CG48	3	0.009923	77.372		1	0	1938100
TKAPKIQR	8	2	940.582	P62753	2	0.020313	110.31		1	0	50953
TKDIEDVFYK	10	1	1256.63	Q07955	2;3	0.0087113	103.44		4	0	3270200
TKTPGPGAQSALR	13	1	1282.7	P62263	2;3	0.00061243	120.9	2	3	339340	8274200
TLETVPLER	9	0	1056.58	P22626	2	0.0047484	100.25	1	3	484730	5825700
TLLAIQQQALR	11	0	1253.75	Q9Y2J4	2	1.5856e-07	141.89		1	0	214330
TLLDIDNTR	9	0	1059.56	P35527;CON__P35527	2	2.9632e-07	164.66	3	4	1943400	14770000
TLLEGEESR	9	0	1032.51	P04264;CON__P04264	2	0.0034651	104.05	2		3255300	0
TLLVADPR	8	0	883.513	P62249	2	0.0064252	116.05		2	0	3175300
TLLVADPRR	9	1	1039.61	P62249	2;3	0.0018986	122.33		4	0	1547600
TLNDMRQEYEQLIAK	15	1	1850.92	P35527;CON__P35527	2;3	8.4304e-12	147.73		7	0	23529000		8
TLQALEFHTVPFQLLAR	17	0	1983.09	Q08380	3	0.0071231	90.725		2	0	765650
TLSDYNIQK	9	0	1080.55	P62979;P62987;P0CG47;P0CG48	2	0.033971	101.46		2	0	638860
TLTAVHDAILEDLVFPSEIVGK	22	0	2366.27	P62081	3	0.00046812	83.423		2	0	489720
TLTAVHDAILEDLVFPSEIVGKR	23	1	2522.37	P62081	3	4.15e-41	197.1		3	0	1582200
TLVLSNLSYSATEETLQEVFEK	22	0	2500.26	P19338	2;3	1.205e-124	291.28		5	0	3545400
TLYGFGG	7	0	713.338	P62805	1	0.036085	103.41	1	2	1471800	14111000
TMNISPEQPQH	11	0	1280.58	Q9Y6Y8	2	0.0059445	89.189		2	0	420970
TNAENEFVTIK	11	0	1264.63	P04264;CON__P04264	2	3.9048e-11	160.86	3	3	1433800	6778300
TNAENEFVTIKK	12	1	1392.72	P04264;CON__P04264	2;3	2.3871e-28	212.1	8	8	10137000	83030000
TNEGVIEFR	9	0	1063.53	Q13247	2	0.00030302	130.01		3	0	1488100
TNEKVELQELNDR	13	1	1586.79	P08670;P17661	3	0.00023538	116.98		3	0	3066600
TNGKEPELLEPIPYEFMA	18	1	2077.01	P46778	2	3.686e-08	137.52		2	0	534330
TNMLVQFLMEMYKMKK	16	2	2034.02	O15480	2	0.02494	53.3	1	1	660960	2844500		11;12;13
TNRPPLSLSR	10	1	1139.64	Q07020	2;3	2.1808e-06	150.15		5	0	18586000
TNSTFNQVVLKR	12	1	1405.77	Q07020	2;3	3.8616e-11	160.22		4	0	2436900
TPGPGAQSALR	11	0	1053.56	P62263	2	6.5421e-08	145.14	2	3	1226600	26716000
TPLHEIALSIK	11	0	1220.71	Q08211	3	0.0044531	88.155		1	0	219960
TPVSEKVTK	9	1	987.56	CON__P02769	2;3	0.001152	128.91	1	3	53093	413540
TQAPAVATT	9	0	858.445	P15880	1	0.018565	99.375		2	0	270430
TQPMTAQAASYR	12	0	1323.62	Q96PK6	2	2.995e-11	157.33	1	3	511450	3394600
TQSSASLAASYAAQQHPQAAASYR	24	0	2464.17	Q96PK6	3	4.8912e-17	147.75		2	0	2679600
TSFFQALGITTK	12	0	1312.7	P05388;Q8NHW5	2	3.995e-22	200.76		3	0	2790300
TSYAQHQQVR	10	0	1216.59	P61247	2	2.1466e-12	180.09		3	0	1842100
TTDGYLLR	8	0	937.487	P61247	2	0.014154	101.43		1	0	275340
TTGFGMIYDSLDYAK	15	0	1680.77	P62847	2	8.87e-05	119.65		3	0	1547100
TTNFAGILSQGLR	13	0	1376.74	P09874	2	9.3469e-12	158.52		2	0	350140
TTPDVIFVFGFR	12	0	1397.73	P62847	2	6.5056e-11	151.26		3	0	2431700
TTPSVVAFTADGER	14	0	1449.71	P38646	2	3.081e-22	178.68		3	0	1612000
TTPSYVAFTDTER	13	0	1486.69	P08107;P34931;P17066;P48741;P11142;P54652	2	3.2304e-26	193	5	3	3803900	37312000
TTPSYVAFTDTERLIGDAAK	20	1	2155.08	P08107;P34931;P11142;P54652	2	5.3666e-07	131.98		2	0	257350
TVAGGAWTYNTTSAVTVK	18	0	1825.92	P61513	2	0.02653	69.612		1	0	589760
TVEQTATTTNK	11	0	1192.59	P08579	2	1.7641e-10	154.67	3		225850	0
TVGVEPAADGKGVVVVIK	18	1	1737	P46779	2;3	6.7252e-36	197.51		3	0	3435500
TVLMATAQMK	10	0	1092.57	Q5JSL3;Q9BZ29;Q96BY6	2	0.025621	57.55		1	0	0		48;49
TVNELQNLTAAEVVVPR	17	0	1852.01	Q9NZI8	2;3	1.7991e-19	170.48		3	0	1326300
TVTAMDVVYALK	12	0	1309.7	P62805	2	1.7459e-13	173.04		2	0	2618800
TVTAMDVVYALKR	13	1	1465.8	P62805	2;3	1.3435e-32	207.95		5	0	10705000		36
TVTNAVVTVPAYFNDSQR	18	0	1980.99	P11142	2;3	1.7562e-36	198.98		4	0	1468500
TVVNKDVFRDPALK	14	2	1600.89	P61353	3	0.0041955	91.961		1	0	662400
TWNDPSVQQDIK	12	0	1429.68	P11021	2	0.0068651	92.295		1	0	212250
TYDETYQR	8	0	1074.46	O14974	2	1.1355e-10	190.26	3	3	4790200	6232300
TYSLGSALRPSTSR	14	1	1494.78	P08670	2;3	0.0081856	106.58		4	0	19277000
TYSYLTPDLWK	11	0	1385.69	P15880	2	1.7411e-16	190.57		2	0	703950
VADSSKGPDEAKIK	14	2	1443.76	O60506	4	0.031585	31.148		1	0	447200
VAFSVAR	7	0	748.423	P39023	1	0.033214	101.21		1	0	236200
VANVSLLALYK	11	0	1189.71	P62266	2	1.1462e-13	177.04		2	0	1348600
VAPAPAVVK	9	0	850.528	P62424	2	0.014401	84.498		1	0	5273800
VAPAPAVVKK	10	1	978.623	P62424	2	0.023864	85.67		1	0	297820
VAPDEHPILLTEAPLNPK	18	0	1953.06	Q562R1	3	0.0043718	87.99		1	0	5214900
VAPEEHPVLLTEAPLNPK	18	0	1953.06	P63261;P60709	3	0.00027533	115.26		3	0	9454300
VAQLEQVYIR	10	0	1217.68	P62318	2	6.1798e-06	134.3	2	3	471100	4326300
VATVSLPR	8	0	841.502	CON__P00761	1;2	0.00015595	170.24	11	13	284090000	697930000
VATWFNQPAR	10	0	1188.6	P26373	2	1.3485e-06	146.11		3	0	3629600
VATWFNQPARK	11	1	1316.7	P26373	2	0.00037124	121.61		2	0	928950
VAVATPAKK	9	1	883.549	P19338	2;3	0.015173	105.52		5	0	6080700
VAYVSFGPHAGK	12	0	1231.63	P50914	2	1.0195e-05	126.66		3	0	3223600
VDENGKISR	9	1	1016.53	P62979	2	0.023632	94.692		2	0	164720
VDKAAAAAAALQAK	14	1	1297.74	P36578	3	0.0038949	98.368		3	0	1713500
VDLLNQEIEFLK	12	0	1459.79	P35908;CON__P35908	2	2.1374e-22	203.87		1	0	263470
VEAKPEVQSQPPR	13	1	1463.77	Q9UN86	3	0.00087175	108.72		2	0	486990
VEEIAASK	8	0	845.449	Q02543	2	0.023086	91.265		1	0	1529000
VEGTEPTTAFNLFVGNLNFNK	21	0	2311.15	P19338	2;3	2.8567e-21	164.5		4	0	683150
VEILANDQGNR	11	0	1227.62	P17066;P48741	2	2.1447e-10	152.96	2	4	485180	2574800
VERADGYEPPVQESV	15	1	1673.79	P61247	2	3.8045e-11	148.41		3	0	1024300
VESGGPGTSAASAR	14	0	1245.59	Q9BU76	2	0.010552	89.466		1	0	61658
VETGVLKPGMVVTFAPVNVTTEVK	24	1	2514.38	Q5VTE0;P68104	3	1.0684e-09	130.45		2	0	919580
VEVERDNLAEDIMR	14	1	1687.82	P08670	2;3	3.8742e-07	141.65		5	0	12527000		23
VFEVSLADLQNDEVAFR	17	0	1950.97	P61247	2	6.6932e-47	213.02		2	0	920700
VFEVSLADLQNDEVAFRK	18	1	2079.06	P61247	2;3	4.9994e-13	150.9		2	0	4279300
VFIGNLNTALVK	12	0	1287.76	Q9UKM9	2	7.2507e-07	134.99		1	0	189470
VFIGNLNTLVVK	12	0	1315.79	P07910;P0DMR1;O60812;B7ZW38;B2RXH8	2	5.1976e-30	221.8		2	0	513590
VFLENVIR	8	0	988.571	P62805	2	1.0029e-05	162.25		3	0	8997900
VFLENVIRDAVTYTEHAK	18	1	2104.1	P62805	3	2.7386e-47	209.89		5	0	3606600
VFPGSTTEDYNLIVIER	17	0	1951.99	Q13263	2	0.024244	71.376		1	0	199250
VFQFLNAK	8	0	965.533	P83731	2	0.0023135	132.57		3	0	1769800
VGAEEADESLPGLAANINESTHISSSGQNLNTPEGETLNGK	41	0	4149.96	Q13127	3	0.0054293	40.318		1	0	1126700
VGENADSQIK	10	0	1059.52	P07305	2	0.015484	77.674		2	0	141440
VGEVTYVELLMDAEGK	16	0	1751.87	P52272	2	5.9389e-08	135.55		1	0	105600
VGINYQPPTVVPGGDLAK	18	0	1823.98	Q9BQE3;Q71U36;P68363;Q13748;Q6PEY2;P68366;Q9NY65	2	1.9713e-05	124.98		2	0	993280
VGLIAAR	7	0	698.444	P62917	2	0.012802	133.99		3	0	6459500
VGNLGLATSFFNER	14	0	1523.77	O00571	2	0.02189	71.98		1	0	318270
VGNTPETR	8	0	872.435	Q9Y3B4	2	0.022395	92.051	2		74591	0
VGQDPVLR	8	0	882.492	Q04837	2	0.015901	99.442		1	0	462230
VGQTIER	7	0	801.434	P52272	2	0.0086596	139.97	1	2	158480	3602200
VGRVARAGR	9	2	940.568	Q8TDD1	2	0.010849	107.9		1	0	44293
VGSEIER	7	0	788.403	P52272	2	0.0094525	138.83		1	0	1474200
VGSTSENITQK	11	0	1162.58	O00571;O15523	2	2.7569e-05	130.1		2	0	916360
VHIGQVIMSIR	11	0	1251.71	P27635;Q96L21	2	0.0023277	106.67		1	0	746820
VIAHTQMR	8	0	954.507	P39023	2;3	0.00097037	143.73		3	0	1599100
VIHLSNLPHSGYSDSAVLK	19	0	2036.07	P43243	3	0.020497	67.685		1	0	199240
VIQCMHKITGR	11	1	1284.68	Q8TE59	3	0.026296	42.336		1	0	0		61
VISELNGKNIEDVIAQGIGK	20	1	2096.15	P05387	3	2.7451e-05	116.04		2	0	859930
VITEEEKNFK	10	1	1235.64	P26373	2	2.1592e-33	223.87		2	0	4743400
VITIMQNPR	9	0	1070.59	P62269	2	0.00095116	128.6		3	0	6322200
VIVQFQPSSVPDEWGTTQDGQTRPR	25	1	2827.39	Q9Y6Y8	3	0.00037479	70.452		1	0	702050
VKDAVEQQGEVKK	13	2	1456.79	Q9NX58	3	4.4166e-05	126.5		3	0	519920
VKFTLAK	7	1	805.506	P46781	3	0.028582	89.142		1	0	724570
VKLPSGSKK	9	2	942.586	P62917	3	0.016643	70.256		1	0	134700
VKLTAELIEQAAQYTNAVR	19	1	2117.15	P09661	3	0.00037259	104.16		2	0	570780
VKNFGIWLR	9	1	1131.66	Q02543	3	0.0068163	88.819		3	0	3816200
VKPAPDETSFSEALLK	16	1	1730.91	Q12905	3	0.015814	72.523		1	0	158400
VLAGETLSVNDPPDVLDRQK	20	1	2165.13	Q12906	3	0.0030326	82.349		1	0	581690
VLALSVETDYTFPLAEK	17	0	1894.99	P05388	2	2.793e-66	248.25		3	0	2880900
VLALSVETDYTFPLAEKVK	19	1	2122.16	P05388	3	0.018415	68.283		1	0	942400
VLATVTKPVGGDK	13	1	1283.74	Q02878	3	0.030283	62.298		1	0	424220
VLATVTKPVGGDKNGGTR	18	2	1768.98	Q02878	3	0.0093596	71.685		2	0	759910
VLDELTLAR	9	0	1028.59	P02533;CON__P02533;Q04695;CON__Q04695;CON__Q6IFX2;P19012;CON__P19012;CON__A2A4G1;P08727;CON__P08727;CON__P19001;CON__Q9QWL7;P08779;CON__P08779	2	1.4406e-05	157.34		3	0	1031400
VLDELTLTK	9	0	1030.59	P13645;CON__P13645	2	0.00011523	140.17	1	2	399240	1405300
VLDSGAPIKIPVGPETLGR	19	1	1918.09	P06576	3	0.0027837	89.502		2	0	291190
VLEEANQAINPK	12	0	1324.7	Q92841	2	0.0020401	110.38		2	0	1071200
VLEGNEQFINAAK	13	0	1431.74	P35030	2	7.8596e-19	177.21	2	1	268050	147090
VLENAEGAR	9	0	957.488	P38646	2	0.00074687	120.27	2	3	388060	4070400
VLEQLTGQTPVFSK	14	0	1545.84	P62913	2	8.5392e-44	235.93		3	0	13612000
VLGLVLLR	8	0	881.606	P63162;P14678	2	0.0041673	124.34		3	0	1075500
VLGMDPLPSK	10	0	1055.57	Q12906	2	0.0028313	102.52		3	0	983420
VLKKNPLK	8	2	938.628	P36578	3	0.036852	66.993		1	0	99510
VLKQVHPDTGISSK	14	1	1507.84	Q93079;Q5QNW6;Q99880;Q99879;Q96A08;P58876;Q8N257;Q99877;P57053;O60814;P62807;P06899;Q16778	2;3	6.6777e-27	193.98	1	6	709900	15544000
VLLESEQFLTELTR	14	0	1676.9	P37108	2	7.1291e-79	275.19		2	0	907110
VLLGETGKEK	10	1	1072.61	P62280	2	1.5944e-05	137.46		3	0	3248200
VLLGETGKEKLPR	13	2	1438.85	P62280	2;3	1.2295e-20	183.06		3	0	6478800
VLNTNIDGR	9	0	1000.53	P62269	2	9.7339e-08	173.24		3	0	5370800
VLQALEGLK	9	0	969.586	P39019	2	0.00023413	131.52		3	0	4509600
VLQATVVAVGSGSK	14	0	1314.75	P61604	2	1.8677e-34	213.83	1	2	159930	572080
VLQDMGLPTGAEGR	14	0	1442.72	Q12906	2	0.019617	74.296		1	0	227090
VLQSALAAIR	10	0	1040.63	Q12905	2	4.2613e-06	138.99		2	0	840790
VLRDNIQGITKPAIR	15	2	1693	P62805	3	2.2437e-05	125.36		3	0	2497800
VLTVINQTQK	10	0	1142.67	P42766	2	4.9769e-13	189.57		2	0	869020
VLTVINQTQKENLR	14	1	1654.94	P42766	2;3	8.2027e-65	258.6		5	0	3920900
VLTVINQTQKENLRK	15	2	1783.03	P42766	3	0.020071	65.043		2	0	2060700
VLVDQTTGLSR	11	0	1187.65	Q15717	2	6.9617e-16	184.98	1	3	256640	1402000
VLVNDAQKVTEGQQER	16	1	1812.93	Q13263	3	1.5061e-12	152.11		2	0	1031700
VMVQPINLIFR	11	0	1328.76	P62304	2	2.3031e-07	139.38		3	0	1764000
VNDTIQIDLETGKITDFIK	19	1	2162.15	P62701	3	2.8342e-06	125.67		1	0	189180
VNGRPLEMIEPR	12	1	1409.74	P62249	3	2.0447e-05	131.12		3	0	2251900
VNTLIRPDGEK	11	1	1240.68	P62750	2	1.0943e-20	199.82		3	0	793020
VNTLIRPDGEKK	12	2	1368.77	P62750	3	0.0064074	79.201		2	0	1640000
VPEWVDTVK	9	0	1071.56	P39019	2	0.03602	70.399		1	0	288870
VPPPPPIAR	9	0	942.565	P07910	2	0.011262	86.833	2	3	2079900	6338700
VQESTKGPDEAK	12	1	1287.63	O43390	2	0.00044591	126.34		1	0	74284
VQQTVQDLFGR	11	0	1289.67	P38646	2	0.00011901	122.34		1	0	349170
VQQTVQDLFGRAPSK	15	1	1672.89	P38646	3	0.014749	73.296		2	0	1378300
VQVEYKGETK	10	1	1179.61	P11142;P54652	2;3	2.472e-07	161.19	4	5	597590	7236300
VQVSYKGETK	10	1	1137.6	P08107	2;3	1.0346e-08	172.61	4	3	6549500	12498000
VRGVQQLIQR	10	1	1195.71	Q9NQH7	2;3	0.00073537	117.53		3	0	2926700
VRMNVLADALK	11	1	1228.7	P62244	2;3	0.01492	88.155		2	0	2826700
VRYSLDPENPTK	12	1	1417.72	P18621	2	0.0010121	118.61		1	0	480600
VSELKEELK	9	1	1073.6	Q00839	2	4.617e-07	171.33		2	0	708920
VSISEGDDKIEYR	13	1	1509.73	P22087	3	0.012623	74.78		2	0	1316400
VSLERLDLDLTADSQPPVFK	20	1	2242.18	Q13263	3	7.1299e-08	132.14		1	0	514880
VSRDTLYEAVR	11	1	1307.68	P62906	2;3	0.013411	97.957		2	0	2325800
VSSAEGAAKEEPK	13	1	1301.65	P05114	2	1.0958e-10	148.41	1	3	42619	544370
VSWQDLKDFMR	11	1	1423.69	Q13243	3	0.025693	63.694		1	0	84466
VTAAHTAEAQAEAGR	15	0	1481.72	Q66K89	3	8.9831e-08	137.09	3	1	565500	368830
VTIAQGGVLPNIQAVLLPK	19	0	1930.16	Q99878;Q96KK5;Q9BTM1;Q16777;Q6FI13;P20671;P0C0S8;Q8IUE6;Q96QV6;P16104;Q93077;Q7L7L0;P04908	2;3	3.6729e-75	243.37	5	7	1041600	31417000
VTIEHAR	7	0	824.45	Q13243	2	0.034107	101.28		1	0	231480
VTMQNLNDR	9	0	1089.52	P02533;CON__P02533;CON__A2A4G1;CON__Q9Z2K1;CON__Q3ZAW8;Q7Z3Y9;CON__Q7Z3Y9;P13645;CON__P13645;CON__P02535-1;Q7Z3Y7;CON__Q148H6;CON__Q7Z3Y7;Q7Z3Z0;CON__Q7Z3Z0;Q7Z3Y8;CON__Q7Z3Y8;P08779;CON__P08779	2	3.2605e-07	163.38	5	5	2976600	2043400		2
VTPTRTEIIILATR	14	1	1582.94	P23396	3	1.5036e-05	129.54		3	0	3528700
VTQDELKEVFEDAAEIR	17	1	1990.98	P19338	2;3	1.8497e-46	224.99		3	0	3841600
VVANSKESYELR	12	1	1393.72	P35268	2;3	2.9061e-37	231.52		4	0	8511300
VVDPFSKK	8	1	918.517	P61247	3	0.034482	70.525		1	0	597840
VVDPFSKKDWYDVK	14	2	1724.88	P61247	3	0.0037412	93.766		2	0	2636300
VVHIMDFQR	9	0	1143.59	P43243	3	0.0001315	133.58		2	0	547570
VVLVLAGR	8	0	825.544	P61353	2	0.017518	97.602		3	0	7015100
VVSEDFLQDVSASTK	15	0	1623.8	P09874	2	1.0289e-25	189.04		1	0	252370
VVTDTDETELAR	12	0	1347.65	P05198	2	1.5456e-16	180.24		1	0	337840
VWLDPNETNEIANANSR	17	0	1941.92	P84098	2	7.9082e-78	260.58		3	0	1633100
VYNVTQHAVGIVVNK	15	0	1639.9	P46778	2;3	1.5089e-07	134.88		5	0	16033000
VYNYNHLMPTR	11	0	1406.68	P61353	2;3	4.9697e-21	196.16		6	0	9783600
VYSLFLDESR	10	0	1227.61	Q9Y230	2	0.0037756	98.754		1	0	220300
WELLQQVDTSTR	12	0	1474.74	P04264;CON__P04264	2	2.2135e-22	203.74		3	0	7952600
WFQQKYDGIILPGK	14	1	1691.9	P62913	3	9.2848e-12	153.49		2	0	7765100
WIGSETDLEPPVVKR	15	1	1724.91	O14974	3	0.014001	92.295		2	0	4172900
WKDSDEADLVLAK	13	1	1488.75	Q13185	3	0.00015512	118.61		2	0	535620
WQLSVATEQPELEGPR	16	0	1838.92	Q9NR30	2	9.2551e-19	174.35		2	0	379780
WQNNLLPSR	9	0	1126.59	P62244	2	0.00086391	117.71		3	0	2361000
WQSLKDLVK	9	1	1115.63	P52272	3	0.021244	72.325		1	0	370940
WTLLQEQGTK	10	0	1202.63	P13647;CON__P13647;P04259;P48668;CON__P48668;CON__P04259;P02538;CON__P02538	2	2.6634e-06	142.89		3	0	1751000
YALTGDEVKK	10	1	1122.59	P62701;Q8TD47;P22090	2	0.014212	94.363		1	0	488520
YDDYSSSR	8	0	991.388	P38159;Q96E39	2	0.014128	101.46		1	0	95288
YDGIILPGK	9	0	974.544	P62913	2	0.0041185	120.31		2	0	2250500
YEELQITAGR	10	0	1178.59	P04264;CON__P04264;P04259	2	1.8826e-09	174.57	3	3	6570500	16913000
YEELQQTAGR	10	0	1193.57	P13647;CON__P13647	2	7.0394e-05	128.08	1		153740	0
YEELQVTVGR	10	0	1192.61	P35908;CON__P35908	2	0.009035	105.25		1	0	156840
YELGRPAANTK	11	1	1218.64	P62241	2	1.371e-10	160.72		3	0	2849700
YENEVALR	8	0	992.493	P13645;CON__P13645	2	0.017126	98.048		2	0	704240
YESSTASALVA	11	0	1097.52	P62277	1	0.024902	89.142		1	0	252060
YFQINQDEEEEEDED	15	0	1930.72	P35268	2	2.0534e-25	185.66		3	0	594160
YGAIRDIDLK	10	1	1162.63	Q07955	3	0.0030784	96.034		2	0	4384700
YGDGPRPPK	9	1	985.498	Q08211	2	0.011323	104.01		1	0	121310
YGKIETIEVMEDR	13	1	1581.77	P51991	3	0.0013484	110.15		3	0	1510100
YGQQGSGSGQSPSR	14	0	1394.62	Q86YZ3;CON__Q86YZ3	2	3.8454e-05	127.32	2	3	79314	214780
YKAEDEVQR	9	1	1136.55	P08107;P34931	3	0.0084103	86.136		1	0	280730
YKEETIEK	8	1	1038.52	P61254	3	0.0066327	109.71		3	0	1239300
YLDGLTAER	9	0	1036.52	P35908;CON__P35908	2	0.0011902	119.22	1	2	369580	1670600
YLKDVTLQK	9	1	1106.63	P18621	2;3	4.3365e-05	157.75		4	0	9033100
YLMEEDEDAYKK	12	1	1532.67	P46777	3	0.0083866	94.363		2	0	1592800
YLMEEDEDAYKKQFSQYIK	19	2	2427.13	P46777	3	8.9359e-06	117.13		3	0	1562500
YLTVAAVFR	9	0	1038.59	P07437;P68371;P04350	2	1.0496e-05	158.76		2	0	1308300
YQAVTATLEEK	11	0	1251.63	P40429;Q6NVV1	2	3.1766e-05	129.74		3	0	3232900
YQYGGLNSGRPVTPPR	16	1	1760.9	P62140	3	0.023557	68.751		1	0	1788800
YRPGTVALR	9	1	1031.59	Q71DI3;P84243;P68431;Q16695;Q6NXT2	2;3	0.0015388	110.41		5	0	77688000
YRPGTVALREIR	12	2	1429.82	Q71DI3;P84243;P68431;Q16695;Q6NXT2	4	0.029131	45.764		1	0	99825
YSGSYNDYLR	10	0	1236.54	Q96PK6	2	0.00013596	123.62	2	3	436870	3227900
YSLDPENPTK	10	0	1162.55	P18621	2	0.00019978	119.27		3	0	3523800
YSQVLANGLDNK	12	0	1320.67	P62269	2	1.1031e-07	145.52		2	0	482120
YSVDIPLDK	9	0	1048.54	P61353	2	0.00047141	126.31		1	0	609420
YSVDIPLDKTVVNK	14	1	1589.87	P61353	3	0.020001	66.538		1	0	0
YSWFFFEIIAKSMATYLLEENKIK	24	2	2970.52	Q5JSL3	4	0.03324	25.987		1	0	314080
YVASYLLAALGGNSSPSAK	19	0	1867.97	P05387	2;3	1.0905e-38	195.48		5	0	1039200
YVIYIER	7	0	954.517	P61254;Q9UNX3	2	0.033889	101.64		1	0	450880
YYKNIGLGFK	10	1	1201.65	P62280	3	0.0092921	92.051		1	0	0
YYKVDENGK	9	1	1114.53	P62979	2	0.00057204	134.23		1	0	564210
YYPTEDVPR	9	0	1138.53	Q02878	2	0.003048	106.2		1	0	2364200
YYPTEDVPRK	10	1	1266.62	Q02878	2	0.0090865	94.409		1	0	0

## Sheet: Table_3S
Interactomic analysis of REST/NRSF and implications of its functional links with the transcription suppressor TRIM28 during neuronal differentiation
; ; Namgyu Lee*, Sung Jin Park*, Ghazal Haddad, Dae-Kyum Kim, Seon-Min Park and Kwan Yong Choi
Supplementary Table3. REST-interacting proteins with more than 2 unique peptides and lower than 0.01 posterior error probability (PEP)
UniProt accession	Protein name	Gene name	Fold change
Q562R1	Beta-actin-like protein 2	ACTBL2	1
Q9UKP5	A disintegrin and metalloproteinase with thrombospondin motifs 6	ADAMTS6	1
Q86V81	THO complex subunit 4	ALYREF	1
Q9Y2J4	Angiomotin-like protein 2	AMOTL2	1
P06576	ATP synthase subunit beta, mitochondrial	ATP5B	1
P15056	Serine/threonine-protein kinase B-raf	BRAF	1
Q07021	Complement component 1 Q subcomponent-binding protein, mitochondrial	C1QBP	1
A8MQ03	UPF0574 protein C9orf169	C9orf169	1
P04040	Catalase	CAT	1
Q13185	Chromobox protein homolog 3	CBX3	1
Q9P1Z9	Coiled-coil domain-containing protein 180	CCDC180	1
Q8IWX8	Calcium homeostasis endoplasmic reticulum protein	CHERP	1
Q99715	Collagen alpha-1(XII) chain	COL12A1	1
Q8NFW1	Collagen alpha-1(XXII) chain	COL22A1	1
Q92841	Probable ATP-dependent RNA helicase DDX17	DDX17	0.846254
Q9NR30	Nucleolar RNA helicase 2	DDX21	1
O00571	ATP-dependent RNA helicase DDX3X	DDX3X	1
Q9H0S4	Probable ATP-dependent RNA helicase DDX47	DDX47	1
Q8TDD1	ATP-dependent RNA helicase DDX54	DDX54	1
Q08211	ATP-dependent RNA helicase A	DHX9	1
Q9NPF5	DNA methyltransferase 1-associated protein 1	DMAP1	1
P11532	Dystrophin	DMD	1
Q5JSL3	Dedicator of cytokinesis protein 11	DOCK11	1
Q5VTE0	Putative elongation factor 1-alpha-like 3	EEF1A1P5	1
P05198	Eukaryotic translation initiation factor 2 subunit 1	EIF2S1	1
Q15717	ELAV-like protein 1	ELAVL1	1
Q01844	RNA-binding protein EWS	EWSR1	1
P62861	40S ribosomal protein S30	FAU	1
P22087	rRNA 2-O-methyltransferase fibrillarin	FBL	1
Q13642	Four and a half LIM domains protein 1	FHL1	1
Q9UN86	Ras GTPase-activating protein-binding protein 2	G3BP2	1
Q3T906	N-acetylglucosamine-1-phosphotransferase subunits alpha/beta	GNPTAB	1
P07305	Histone H1.0	H1F0	1
Q92522	Histone H1x	H1FX	1
O75367	Core histone macro-H2A.1	H2AFY	1
P57053	Histone H2B type F-S	H2BFS	0.524546
Q9UQL6	Histone deacetylase 5	HDAC5	1
P16403	Histone H1.2	HIST1H1C	0.735703
Q93077	Histone H2A type 1-C	HIST1H2AC	1
Q99878	Histone H2A type 1-J	HIST1H2AJ	0.681806
P58876	Histone H2B type 1-D	HIST1H2BD	1
Q93079	Histone H2B type 1-H	HIST1H2BH	1
P06899	Histone H2B type 1-J	HIST1H2BJ	1
Q99877	Histone H2B type 1-N	HIST1H2BN	1
P62805	Histone H4	HIST1H4A	0.780891
Q71DI3	Histone H3.2	HIST2H3A	0.875886
Q8N257	Histone H2B type 3-B	HIST3H2BB	1
P17096	High mobility group protein HMG-I/HMG-Y	HMGA1	1
P05114	Non-histone chromosomal protein HMG-14	HMGN1	1
Q13151	Heterogeneous nuclear ribonucleoprotein A0	HNRNPA0	1
P51991	Heterogeneous nuclear ribonucleoprotein A3	HNRNPA3	1
Q99729	Heterogeneous nuclear ribonucleoprotein A/B	HNRNPAB	1
Q14103	Heterogeneous nuclear ribonucleoprotein D0	HNRNPD	1
P52597	Heterogeneous nuclear ribonucleoprotein F	HNRNPF	1
P14866	Heterogeneous nuclear ribonucleoprotein L	HNRNPL	1
P52272	Heterogeneous nuclear ribonucleoprotein M	HNRNPM	1
O43390	Heterogeneous nuclear ribonucleoprotein R	HNRNPR	1
Q00839	Heterogeneous nuclear ribonucleoprotein U	HNRNPU	1
P08107	Heat shock 70 kDa protein 1A/1B	HSPA1A	0.62285
P11021	78 kDa glucose-regulated protein	HSPA5	1
P11142	Heat shock cognate 71 kDa protein	HSPA8	0.6409
P38646	Stress-70 protein, mitochondrial	HSPA9	1
P61604	10 kDa heat shock protein, mitochondrial	HSPE1	1
O43719	HIV Tat-specific factor 1	HTATSF1	1
Q9NZI8	Insulin-like growth factor 2 mRNA-binding protein 1	IGF2BP1	1
P01625	Ig kappa chain V-IV region Len	IGKV4-1	0.550515
Q12905	Interleukin enhancer-binding factor 2	ILF2	1
Q12906	Interleukin enhancer-binding factor 3	ILF3	1
Q92833	Protein Jumonji	JARID2	1
Q9BY89	Uncharacterized protein KIAA1671	KIAA1671	1
Q1ED39	Lysine-rich nucleolar protein 1	KNOP1	1
P52292	Importin subunit alpha-1	KPNA2	1
Q6JVE5	Epididymal-specific lipocalin-12	LCN12	1
Q08380	Galectin-3-binding protein	LGALS3BP	1
P20700	Lamin-B1	LMNB1	1
Q9NX58	Cell growth-regulating nucleolar protein	LYAR	1
P43243	Matrin-3	MATR3	1
Q9BU76	Multiple myeloma tumor-associated protein 2	MMTAG2	1
Q9UQ07	MAPK/MAK/MRK overlapping kinase	MOK	1
Q9NV56	MRG/MORF4L-binding protein	MRGBP	1
Q9Y3B7	39S ribosomal protein L11, mitochondrial	MRPL11	1
Q96A35	39S ribosomal protein L24, mitochondrial	MRPL24	1
Q9BYN8	28S ribosomal protein S26, mitochondrial	MRPS26	1
Q9NYA4	Myotubularin-related protein 4	MTMR4	1
P19338	Nucleolin	NCL	1
Q15233	Non-POU domain-containing octamer-binding protein	NONO	1
P06748	Nucleophosmin	NPM1	1
Q14995	Nuclear receptor subfamily 1 group D member 2	NR1D2	1
P11940	Polyadenylate-binding protein 1	PABPC1	1
P09874	Poly [ADP-ribose] polymerase 1	PARP1	1
Q8N4E4	Phosducin-like protein 2	PDCL2	1
P19388	DNA-directed RNA polymerases I, II, and III subunit RPABC1	POLR2E	1
Q08752	Peptidyl-prolyl cis-trans isomerase D	PPID	1
P62140	Serine/threonine-protein phosphatase PP1-beta catalytic subunit	PPP1CB	1
O75475	PC4 and SFRS1-interacting protein	PSIP1	1
Q06323	Proteasome activator complex subunit 1	PSME1	1
Q9UKM9	RNA-binding protein Raly	RALY	1
Q16576	Histone-binding protein RBBP7	RBBP7	1
P98179	Putative RNA-binding protein 3	RBM3	1
P38159	RNA-binding motif protein, X chromosome	RBMX	1
Q9P2R6	Arginine-glutamic acid dipeptide repeats protein	RERE	1
Q13127	RE1-silencing transcription factor	REST	1
P35251	Replication factor C subunit 1	RFC1	1
P27635	60S ribosomal protein L10	RPL10	1
P62906	60S ribosomal protein L10a	RPL10A	1
P62913	60S ribosomal protein L11	RPL11	1
P30050	60S ribosomal protein L12	RPL12	1
P26373	60S ribosomal protein L13	RPL13	1
P40429	60S ribosomal protein L13a	RPL13A	1
P50914	60S ribosomal protein L14	RPL14	1
P61313	60S ribosomal protein L15	RPL15	1
P18621	60S ribosomal protein L17	RPL17	1
Q07020	60S ribosomal protein L18	RPL18	1
Q02543	60S ribosomal protein L18a	RPL18A	1
P84098	60S ribosomal protein L19	RPL19	1
P46778	60S ribosomal protein L21	RPL21	1
P35268	60S ribosomal protein L22	RPL22	1
P62829	60S ribosomal protein L23	RPL23	1
P62750	60S ribosomal protein L23a	RPL23A	1
P83731	60S ribosomal protein L24	RPL24	1
P61254	60S ribosomal protein L26	RPL26	1
P61353	60S ribosomal protein L27	RPL27	1
P46776	60S ribosomal protein L27a	RPL27A	1
P46779	60S ribosomal protein L28	RPL28	1
P47914	60S ribosomal protein L29	RPL29	1
P39023	60S ribosomal protein L3	RPL3	1
P62888	60S ribosomal protein L30	RPL30	1
P62899	60S ribosomal protein L31	RPL31	1
P49207	60S ribosomal protein L34	RPL34	1
P42766	60S ribosomal protein L35	RPL35	1
P18077	60S ribosomal protein L35a	RPL35A	1
P83881	60S ribosomal protein L36a	RPL36A	1
P61513	60S ribosomal protein L37a	RPL37A	1
P63173	60S ribosomal protein L38	RPL38	1
P36578	60S ribosomal protein L4	RPL4	1
P46777	60S ribosomal protein L5	RPL5	1
Q02878	60S ribosomal protein L6	RPL6	1
P18124	60S ribosomal protein L7	RPL7	1
P62424	60S ribosomal protein L7a	RPL7A	1
P62917	60S ribosomal protein L8	RPL8	1
P32969	60S ribosomal protein L9	RPL9	1
P05388	60S acidic ribosomal protein P0	RPLP0	1
P05386	60S acidic ribosomal protein P1	RPLP1	1
P05387	60S acidic ribosomal protein P2	RPLP2	1
P46783	40S ribosomal protein S10	RPS10	1
P62280	40S ribosomal protein S11	RPS11	1
P62277	40S ribosomal protein S13	RPS13	1
P62263	40S ribosomal protein S14	RPS14	0.771604
P62244	40S ribosomal protein S15a	RPS15A	1
P62249	40S ribosomal protein S16	RPS16	1
P0CW22	40S ribosomal protein S17-like	RPS17L	1
P62269	40S ribosomal protein S18	RPS18	1
P39019	40S ribosomal protein S19	RPS19	1
P15880	40S ribosomal protein S2	RPS2	1
P60866	40S ribosomal protein S20	RPS20	1
P62266	40S ribosomal protein S23	RPS23	1
P62847	40S ribosomal protein S24	RPS24	1
P62851	40S ribosomal protein S25	RPS25	1
P62854	40S ribosomal protein S26	RPS26	1
Q71UM5	40S ribosomal protein S27-like	RPS27L	1
P62273	40S ribosomal protein S29	RPS29	1
P23396	40S ribosomal protein S3	RPS3	1
P61247	40S ribosomal protein S3a	RPS3A	1
P62701	40S ribosomal protein S4, X isoform	RPS4X	1
P62753	40S ribosomal protein S6	RPS6	1
P62081	40S ribosomal protein S7	RPS7	1
P62241	40S ribosomal protein S8	RPS8	1
P46781	40S ribosomal protein S9	RPS9	1
P08865	40S ribosomal protein SA	RPSA	1
Q9Y230	RuvB-like 2	RUVBL2	1
Q6SPF0	Atherin	SAMD1	1
Q6IQ49	Protein SDE2 homolog	SDE2	1
Q9Y6Y8	SEC23-interacting protein	SEC23IP	1
Q8NC51	Plasminogen activator inhibitor 1 RNA-binding protein	SERBP1	1
Q15428	Splicing factor 3A subunit 2	SF3A2	1
O75533	Splicing factor 3B subunit 1	SF3B1	1
Q13435	Splicing factor 3B subunit 2	SF3B2	0.809497
P23246	Splicing factor, proline- and glutamine-rich	SFPQ	1
P05141	ADP/ATP translocase 2	SLC25A5	1
O60264	SWI/SNF-related matrix-associated actin-dependent regulator of chromatin subfamily A member 5	SMARCA5	1
P09661	U2 small nuclear ribonucleoprotein A	SNRPA1	1
P62314	Small nuclear ribonucleoprotein Sm D1	SNRPD1	1
P62318	Small nuclear ribonucleoprotein Sm D3	SNRPD3	1
P62304	Small nuclear ribonucleoprotein E	SNRPE	1
P63162	Small nuclear ribonucleoprotein-associated protein N	SNRPN	1
Q96R06	Sperm-associated antigen 5	SPAG5	1
P37108	Signal recognition particle 14 kDa protein	SRP14	1
Q07955	Serine/arginine-rich splicing factor 1	SRSF1	1
P84103	Serine/arginine-rich splicing factor 3	SRSF3	1
Q13243	Serine/arginine-rich splicing factor 5	SRSF5	1
Q13247	Serine/arginine-rich splicing factor 6	SRSF6	1
Q16629	Serine/arginine-rich splicing factor 7	SRSF7	1
Q13242	Serine/arginine-rich splicing factor 9	SRSF9	1
Q04837	Single-stranded DNA-binding protein, mitochondrial	SSBP1	1
Q9NRL3	Striatin-4	STRN4	1
O60506	Heterogeneous nuclear ribonucleoprotein Q	SYNCRIP	1
O43426	Synaptojanin-1	SYNJ1	1
Q92804	TATA-binding protein-associated factor 2N	TAF15	1
Q13263	Transcription intermediary factor 1-beta	TRIM28	1
Q9BQE3	Tubulin alpha-1C chain	TUBA1C	1
P07437	Tubulin beta chain	TUBB	0.880578
P68371	Tubulin beta-4B chain	TUBB4B	1
P49411	Elongation factor Tu, mitochondrial	TUFM	1
P67809	Nuclease-sensitive element-binding protein 1	YBX1	1

## Sheet: Table_4S
Interactomic analysis of REST/NRSF and implications of its functional links with the transcription suppressor TRIM28 during neuronal differentiation
;Namgyu Lee*, Sung Jin Park*,Ghazal Haddad, Dae-Kyum Kim, Seon-Min Park, Sang Ki Park, Kwan Yong Choi
Table 4S. Target genes upregulated by depletion of TRIM28 (FC>0.58, log scale, P<0.05) and REST (FC>2, P<0.05)
Index	Gene sym	Gene name
1	IGDCC3	immunoglobulin superfamily, DCC subclass, member 3
2	IGF2	insulin-like growth factor 2 (somatomedin A); insulin; INS-IGF2 readthrough transcript
3	KLK8	kallikrein-related peptidase 8
4	GBP2	guanylate binding protein 2, interferon-inducible
5	NES	nestin
6	OLFM1	olfactomedin 1
7	PCDH1	protocadherin 1
8	TRIM67	tripartite motif-containing 67
9	APP	amyloid beta (A4) precursor protein
10	CD109	CD109 molecule
11	CDH1	cadherin 1, type 1, E-cadherin (epithelial)
12	CLDN4	claudin 4
13	CROT	carnitine O-octanoyltransferase
14	CRYAB	crystallin, alpha B
15	EFNB2	ephrin-B2
16	MAL2	mal, T-cell differentiation protein 2
17	MAP3K8	mitogen-activated protein kinase kinase kinase 8
18	MET	met proto-oncogene (hepatocyte growth factor receptor)
19	OLFML3	olfactomedin-like 3
20	PARP9	poly (ADP-ribose) polymerase family, member 9
21	PRSS8	protease, serine, 8
22	PTPRG	protein tyrosine phosphatase, receptor type, G
23	RNF128	ring finger protein 128
24	SERINC1	serine incorporator 1
25	TAP2	transporter 2, ATP-binding cassette, sub-family B (MDR/TAP)
26	CTNND2	catenin (cadherin-associated protein), delta 2 (neural plakophilin-related arm-repeat protein)
27	GUCY1A2	guanylate cyclase 1, soluble, alpha 2
Table 4S. Target genes upregulated by depletion of TRIM28 and REST (FC>0, log scale, P<0.05) from SupplementaryFigure 3
Index	Gene sym	Gene name
1	Gpr177	G protein-coupled receptor 177
2	Axl	AXL receptor tyrosine kinase
3	Atxn1l	ataxin 1-like
4	Apol6	apolipoprotein L 6
5	Hoxc13	homeo box C13
6	Nkx6-2	NK6 transcription factor related, locus 2 (Drosophila)
7	Trp53inp2	transformation related protein 53 inducible nuclear protein 2
8	Sgsh	N-sulfoglucosamine sulfohydrolase (sulfamidase)
9	Pla2g7	phospholipase A2, group VII (platelet-activating factor acetylhydrolase, plasma)
10	Cdh15	cadherin 15
11	1200009F10Rik	RIKEN cDNA 1200009F10 gene
12	E030049G20Rik	RIKEN cDNA E030049G20 gene
13	Vnn1	vanin 1
14	Krt10	keratin 10
15	Gli3	GLI-Kruppel family member GLI3
16	Atg16l2	autophagy related 16 like 2 (S. cerevisiae)
17	Rnd1	Rho family GTPase 1
18	Tnrc4	trinucleotide repeat containing 4
19	Btbd1	BTB (POZ) domain containing 1
20	Tmc7	transmembrane channel-like gene family 7
21	Tpst2	protein-tyrosine sulfotransferase 2
22	Ntn1	netrin 1
23	Adck2	aarF domain containing kinase 2
24	App	amyloid beta (A4) precursor protein
25	Med13	mediator complex subunit 13
26	Ets1	E26 avian leukemia oncogene 1, 5' domain
27	9930012K11Rik	RIKEN cDNA 9930012K11 gene
28	Cd248	CD248 antigen, endosialin
29	Dbndd2	dysbindin (dystrobrevin binding protein 1) domain containing 2
30	Bmp1	bone morphogenetic protein 1
31	Magee1	melanoma antigen, family E, 1
32	Pomt2	protein-O-mannosyltransferase 2
33	Tesk1	testis specific protein kinase 1
34	Tmem37	transmembrane protein 37
35	Bcl2a1b	B-cell leukemia/lymphoma 2 related protein A1b
36	Tmem159	transmembrane protein 159
37	Lman2l	lectin, mannose-binding 2-like
38	Sort1	sortilin 1
39	Spryd3	SPRY domain containing 3
40	Txnrd1	thioredoxin reductase 1
41	Dph4	DPH4 homolog (JJJ3, S. cerevisiae)
42	Ccm2	cerebral cavernous malformation 2 homolog (human)
43	Lgals7	lectin, galactose binding, soluble 7
44	Tex261	testis expressed gene 261
45	Mpzl2	myelin protein zero-like 2
46	Ndfip1	Nedd4 family interacting protein 1
47	Gchfr	GTP cyclohydrolase I feedback regulator
48	Fhl1	four and a half LIM domains 1
49	Rab31	RAB31, member RAS oncogene family
50	Tmod2	tropomodulin 2
51	Bcl2l11	BCL2-like 11 (apoptosis facilitator)
52	Spsb1	splA/ryanodine receptor domain and SOCS box containing 1
53	Kif13a	kinesin family member 13A
54	Wnt9a	wingless-type MMTV integration site 9A
55	Nid2	nidogen 2
56	Tec	cytoplasmic tyrosine kinase, Dscr28C related (Drosophila)
57	Camk2d	calcium/calmodulin-dependent protein kinase II, delta
58	Kcnmb4	potassium large conductance calcium-activated channel, subfamily M, beta member 4
59	Fntb	farnesyltransferase, CAAX box, beta
60	Loxl4	lysyl oxidase-like 4
61	Unc50	unc-50 homolog (C. elegans)
62	2310014H01Rik	RIKEN cDNA 2310014H01 gene
63	Myo5b	myosin Vb
64	Sufu	suppressor of fused homolog (Drosophila)
65	Med6	mediator of RNA polymerase II transcription, subunit 6 homolog (yeast)
66	Saps1	SAPS domain family, member 1
67	D830026I12Rik	RIKEN cDNA D830026I12 gene
68	Abcc4	ATP-binding cassette, sub-family C (CFTR/MRP), member 4
69	Bicd2	bicaudal D homolog 2 (Drosophila)
70	St3gal5	ST3 beta-galactoside alpha-2,3-sialyltransferase 5
71	Rhoc	ras homolog gene family, member C
72	9130213B05Rik	RIKEN cDNA 9130213B05 gene
73	Ptprg	protein tyrosine phosphatase, receptor type, G
74	Slk	STE20-like kinase (yeast)
75	Tacstd2	tumor-associated calcium signal transducer 2
76	Elk3	ELK3, member of ETS oncogene family
77	Snrpd3	small nuclear ribonucleoprotein D3
78	Sqle	squalene epoxidase
79	Nbea	neurobeachin
80	4833432E10Rik	RIKEN cDNA 4833432E10 gene
81	Camk2n2	calcium/calmodulin-dependent protein kinase II inhibitor 2
82	Grlf1	glucocorticoid receptor DNA binding factor 1
83	S100a10	S100 calcium binding protein A10 (calpactin)
84	Ociad2	OCIA domain containing 2
85	Bach2	BTB and CNC homology 2
86	Max	Max protein
87	Mafg	v-maf musculoaponeurotic fibrosarcoma oncogene family, protein G (avian)
88	Lphn2	latrophilin 2
89	Zfp282	zinc finger protein 282
90	Farp1	FERM, RhoGEF (Arhgef) and pleckstrin domain protein 1 (chondrocyte-derived)
91	Tbkbp1	TBK1 binding protein 1
92	Tmem192	transmembrane protein 192
93	Lrrc8a	leucine rich repeat containing 8A
94	Dnalc4	dynein, axonemal, light chain 4
95	Ethe1	ethylmalonic encephalopathy 1
96	Hspb8	heat shock protein 8
97	S100a13	S100 calcium binding protein A13
98	Nr3c1	nuclear receptor subfamily 3, group C, member 1
99	Opa3	optic atrophy 3 (human)
100	Fndc3b	fibronectin type III domain containing 3B
101	Hnrnpa2b1	heterogeneous nuclear ribonucleoprotein A2/B1
102	Epha1	Eph receptor A1
103	Zscan29	zinc finger SCAN domains 29
104	Ifitm3	interferon induced transmembrane protein 3
105	Cbr3	carbonyl reductase 3
106	Htt	huntingtin
107	Lrrc8c	leucine rich repeat containing 8 family, member C
108	Tmem55a	transmembrane protein 55A
109	Ctnnd2	catenin (cadherin associated protein), delta 2
110	EG236749	predicted gene, EG236749
111	Pop5	processing of precursor 5, ribonuclease P/MRP family (S. cerevisiae)
112	Serpinb9g	serine (or cysteine) peptidase inhibitor, clade B, member 9g
113	Ccdc64	coiled-coil domain containing 64
114	Wasl	Wiskott-Aldrich syndrome-like (human)
115	Igfbp7	insulin-like growth factor binding protein 7
116	Brp44	brain protein 44
117	1700019A02Rik	RIKEN cDNA 1700019A02 gene
118	Cldn7	claudin 7
119	Dusp5	dual specificity phosphatase 5
120	Wnt4	wingless-related MMTV integration site 4
121	Rnase4	ribonuclease, RNase A family 4
122	Pop1	processing of precursor 1, ribonuclease P/MRP family, (S. cerevisiae)
123	Mex3b	mex3 homolog B (C. elegans)
124	Fgfr1	fibroblast growth factor receptor 1
125	B830042I05Rik	RIKEN cDNA B830042I05 gene
126	Fndc4	fibronectin type III domain containing 4
127	1200009I06Rik	RIKEN cDNA 1200009I06 gene
128	Tgfbrap1	transforming growth factor, beta receptor associated protein 1
129	Arl13a	ADP-ribosylation factor-like 13A
130	Foxl2	forkhead box L2
131	Mobkl2b	MOB1, Mps One Binder kinase activator-like 2B (yeast)
132	Wnt2b	wingless related MMTV integration site 2b
133	Slc7a8	solute carrier family 7 (cationic amino acid transporter, y+ system), member 8
134	Zadh2	zinc binding alcohol dehydrogenase, domain containing 2
135	Pcdh18	protocadherin 18
136	Spry4	sprouty homolog 4 (Drosophila)
137	Krt7	keratin 7
138	Olfr395	olfactory receptor 395
139	S100a3	S100 calcium binding protein A3
140	Irak1bp1	interleukin-1 receptor-associated kinase 1 binding protein 1
141	Exoc6b	exocyst complex component 6B
142	Cdk6	cyclin-dependent kinase 6
143	Enox2	ecto-NOX disulfide-thiol exchanger 2
144	LOC207685	hypothetical protein LOC207685
145	Shisa4	shisa homolog 4 (Xenopus laevis)
146	5033430I15Rik	RIKEN cDNA 5033430I15 gene
147	B2m	beta-2 microglobulin
148	4933424L21Rik	RIKEN cDNA 4933424L21 gene
149	Cbr4	carbonyl reductase 4
150	Bloc1s1	biogenesis of lysosome-related organelles complex-1, subunit 1
151	Cd63	Cd63 antigen
152	Smad2	MAD homolog 2 (Drosophila)
153	Tmem35	transmembrane protein 35
154	Tbx18	T-box18
155	1700023L04Rik	RIKEN cDNA 1700023L04 gene
156	Sepn1	selenoprotein N, 1
157	Slc35c1	solute carrier family 35, member C1
158	Ppap2a	phosphatidic acid phosphatase 2a
159	LOC432596	similar to Als2 protein
160	Scn3b	sodium channel, voltage-gated, type III, beta
161	Zfp777	zinc finger protein 777
162	Gsn	gelsolin
163	Sqrdl	sulfide quinone reductase-like (yeast)
164	Spag16	sperm associated antigen 16
165	Tmem41a	transmembrane protein 41a
166	B3galt5	UDP-Gal:betaGlcNAc beta 1,3-galactosyltransferase, polypeptide 5
167	Cxx1a	CAAX box 1 homolog A (human)
168	Ptpn11	protein tyrosine phosphatase, non-receptor type 11
169	Mmrn2	multimerin 2
170	Sec11c	SEC11 homolog C (S. cerevisiae)
171	Pcdhb17	protocadherin beta 17
172	Sp5	trans-acting transcription factor 5
173	Dtx4	deltex 4 homolog (Drosophila)
174	Xpo7	exportin 7
175	Ptpn9	protein tyrosine phosphatase, non-receptor type 9
176	Tpm1	tropomyosin 1, alpha
177	BC035537	cDNA sequence BC035537
178	Kctd9	potassium channel tetramerisation domain containing 9
179	Gpc4	glypican 4
180	Hexa	hexosaminidase A
181	Zfp768	zinc finger protein 768
182	Gstm2	glutathione S-transferase, mu 2
183	Serpinb1b	serine (or cysteine) peptidase inhibitor, clade B, member 1b
184	Mt1	metallothionein 1
185	Tmbim4	transmembrane BAX inhibitor motif containing 4
186	Anxa5	annexin A5
187	Dab2ip	disabled homolog 2 (Drosophila) interacting protein
188	Cdx2	caudal type homeo box 2
189	Air	antisense Igf2r RNA
190	Pfdn1	prefoldin 1
191	C530044N13Rik	RIKEN cDNA C530044N13 gene
192	Eepd1	endonuclease/exonuclease/phosphatase family domain containing 1
193	Asb1	ankyrin repeat and SOCS box-containing protein 1
194	AI661453	expressed sequence AI661453
195	Tmem42	transmembrane protein 42
196	Tmcc3	transmembrane and coiled coil domains 3
197	Slc35e3	solute carrier family 35, member E3
198	BC049807	cDNA sequence BC049807
199	Lrp2	low density lipoprotein receptor-related protein 2
200	Pxdn	peroxidasin homolog (Drosophila)
201	Rpp21	ribonuclease P 21 subunit (human)
202	Eef1b2	eukaryotic translation elongation factor 1 beta 2
203	Ubqln2	ubiquilin 2
204	8430410K20Rik	RIKEN cDNA 8430410K20 gene
205	2610510H03Rik	RIKEN cDNA 2610510H03 gene
206	BC029722	cDNA sequence BC029722
207	Cd24a	CD24a antigen
208	B4galt4	UDP-Gal:betaGlcNAc beta 1,4-galactosyltransferase, polypeptide 4
209	Rnf144b	ring finger protein 144B
210	Rab3b	RAB3B, member RAS oncogene family
211	2200001I15Rik	RIKEN cDNA 2200001I15 gene
212	Pllp	plasma membrane proteolipid
213	Mga	MAX gene associated
214	Mast2	microtubule associated serine/threonine kinase 2
215	Fgfbp3	fibroblast growth factor binding protein 3
216	Slc12a2	solute carrier family 12, member 2
217	Txnl4b	thioredoxin-like 4B
218	Mrpl54	mitochondrial ribosomal protein L54
219	Eppk1	epiplakin 1
220	Arhgef5	Rho guanine nucleotide exchange factor (GEF) 5
221	Arpc1b	actin related protein 2/3 complex, subunit 1B
222	Nipa1	non imprinted in Prader-Willi/Angelman syndrome 1 homolog (human)
223	Sertad4	SERTA domain containing 4
224	6820401H01Rik	RIKEN cDNA 6820401H01 gene
225	Dock5	dedicator of cytokinesis 5
226	Smek1	SMEK homolog 1, suppressor of mek1 (Dictyostelium)
227	Dsp	desmoplakin
228	Ndufb6	NADH dehydrogenase (ubiquinone) 1 beta subcomplex, 6
229	Prss35	protease, serine, 35
230	Scap	SREBF chaperone
231	Gipc2	GIPC PDZ domain containing family, member 2
232	Tnfrsf1a	tumor necrosis factor receptor superfamily, member 1a
233	BC022623	cDNA sequence BC022623
234	Wisp1	WNT1 inducible signaling pathway protein 1
235	Fbxw11	F-box and WD-40 domain protein 11
236	LOC672673	PREDICTED: Mus musculus hypothetical protein LOC672673 (LOC672673), mRNA
237	Gpr124	G protein-coupled receptor 124
238	Tbccd1	TBCC domain containing 1
239	Nck2	non-catalytic region of tyrosine kinase adaptor protein 2
240	OTTMUSG00000015351	predicted gene, OTTMUSG00000015351
241	Nqo1	NAD(P)H dehydrogenase, quinone 1
242	Zyg11b	zyg-ll homolog B (C. elegans)
243	Dynll2	dynein light chain LC8-type 2
244	Efnb1	ephrin B1
245	Hbegf	heparin-binding EGF-like growth factor
246	4930572O13Rik	RIKEN cDNA 4930572O13 gene
247	Ltbp1	latent transforming growth factor beta binding protein 1
248	Ldlrap1	low density lipoprotein receptor adaptor protein 1
249	Spnb1	spectrin beta 1
250	Prss23	protease, serine, 23
251	EG625870	predicted gene, EG625870
252	Mgat4b	mannoside acetylglucosaminyltransferase 4, isoenzyme B
253	AI314180	expressed sequence AI314180
254	Rabl4	RAB, member of RAS oncogene family-like 4
255	Gpr50	G-protein-coupled receptor 50
256	Zeb2	zinc finger E-box binding homeobox 2
257	Gaa	glucosidase, alpha, acid
258	Nt5m	5',3'-nucleotidase, mitochondrial
259	Zfhx2	zinc finger homeobox 2
260	2310016C16Rik	RIKEN cDNA 2310016C16 gene
261	Olfr1229	olfactory receptor 1229
262	Fbxw7	F-box and WD-40 domain protein 7, archipelago homolog (Drosophila)
263	C730026J16	hypothetical protein C730026J16
264	Nt5dc3	5'-nucleotidase domain containing 3
265	Nab1	Ngfi-A binding protein 1
266	Atp6ap1	ATPase, H+ transporting, lysosomal accessory protein 1
267	Armc5	armadillo repeat containing 5
268	Ppp4r1l	protein phosphatase 4, regulatory subunit 1-like
269	Tln2	talin 2
270	Xkr4	X Kell blood group precursor related family member 4
271	Ncoa6	nuclear receptor coactivator 6
272	Abcc5	ATP-binding cassette, sub-family C (CFTR/MRP), member 5
273	Acadl	acyl-Coenzyme A dehydrogenase, long-chain
274	Agpat4	1-acylglycerol-3-phosphate O-acyltransferase 4 (lysophosphatidic acid acyltransferase, delta)
275	Bat3	HLA-B-associated transcript 3
276	Trim54	tripartite motif-containing 54
277	Tspan12	tetraspanin 12
278	Pea15a	phosphoprotein enriched in astrocytes 15A
279	Htra3	HtrA serine peptidase 3
280	Tubb2a	tubulin, beta 2a
281	4922503N01Rik	RIKEN cDNA 4922503N01 gene
282	Colec12	collectin sub-family member 12
283	Trappc1	trafficking protein particle complex 1
284	Thbs1	thrombospondin 1
285	C85492	expressed sequence C85492
286	Rab3ip	RAB3A interacting protein
287	Prmt2	protein arginine N-methyltransferase 2
288	Ppp1r12a	protein phosphatase 1, regulatory (inhibitor) subunit 12A
289	Shisa5	shisa homolog 5 (Xenopus laevis)
290	Dock4	dedicator of cytokinesis 4
291	Flt1	FMS-like tyrosine kinase 1
292	Tpbg	trophoblast glycoprotein
293	Skiv2l	superkiller viralicidic activity 2-like (S. cerevisiae)
294	Lox	lysyl oxidase
295	Sccpdh	saccharopine dehydrogenase (putative)
296	Myo6	myosin VI
297	E330016A19Rik	RIKEN cDNA E330016A19 gene
298	Zcrb1	zinc finger CCHC-type and RNA binding motif 1
299	Tmem106b	transmembrane protein 106B
300	Stx11	syntaxin 11
301	Osbpl7	oxysterol binding protein-like 7
302	Abca5	ATP-binding cassette, sub-family A (ABC1), member 5
303	Yap1	yes-associated protein 1
304	Nsbp1	nucleosome binding protein 1
305	Wdr38	WD repeat domain 38
306	Tnfaip1	tumor necrosis factor, alpha-induced protein 1 (endothelial)
307	9530068E07Rik	RIKEN cDNA 9530068E07 gene
308	Pelo	pelota homolog (Drosophila)
309	Mmp14	matrix metallopeptidase 14 (membrane-inserted)
310	Serpinb9	serine (or cysteine) peptidase inhibitor, clade B, member 9
311	Fgfrl1	fibroblast growth factor receptor-like 1
312	Col18a1	collagen, type XVIII, alpha 1
313	F730002C09Rik	RIKEN cDNA F730002C09 gene
314	Klhdc5	kelch domain containing 5
315	Ptgs2	prostaglandin-endoperoxide synthase 2
316	Anxa7	annexin A7
317	Ccng1	cyclin G1
318	BC038286	cDNA sequence BC038286
319	Slc39a1	solute carrier family 39 (zinc transporter), member 1
320	Cib2	calcium and integrin binding family member 2
321	Lrp12	low density lipoprotein-related protein 12
322	Fetub	fetuin beta
323	E030018N11Rik	RIKEN cDNA E030018N11 gene
324	C430049B03Rik	RIKEN cDNA C430049B03 gene
325	Akap2	A kinase (PRKA) anchor protein 2
326	Cdc42ep1	CDC42 effector protein (Rho GTPase binding) 1
327	Nuak1	NUAK family, SNF1-like kinase, 1
328	Nudt10	nudix (nucleoside diphosphate linked moiety X)-type motif 10
329	Crct1	cysteine-rich C-terminal 1
330	Tubb2b	tubulin, beta 2b
331	9030625A04Rik	RIKEN cDNA 9030625A04 gene
332	Bmp2k	BMP2 inducible kinase
333	Slc1a2	solute carrier family 1 (glial high affinity glutamate transporter), member 2
334	2900046G09Rik	RIKEN cDNA 2900046G09 gene
335	Arfgef1	ADP-ribosylation factor guanine nucleotide-exchange factor 1(brefeldin A-inhibited)
336	Krt19	keratin 19
337	Vcan	versican
338	Klf16	Kruppel-like factor 16
339	Esam1	endothelial cell-specific adhesion molecule
340	Psma7	proteasome (prosome, macropain) subunit, alpha type 7
341	ND3	NADH dehydrogenase subunit 3
342	Alcam	activated leukocyte cell adhesion molecule
343	Ankrd13b	ankyrin repeat domain 13b
344	2010002N04Rik	RIKEN cDNA 2010002N04 gene
345	B4galt1	UDP-Gal:betaGlcNAc beta 1,4- galactosyltransferase, polypeptide 1
346	Gng11	guanine nucleotide binding protein (G protein), gamma 11
347	Vgll3	vestigial like 3 (Drosophila)
348	Lxn	latexin
349	Perp	PERP, TP53 apoptosis effector
350	Dnttip1	deoxynucleotidyltransferase, terminal, interacting protein 1
351	Cdkn2b	cyclin-dependent kinase inhibitor 2B (p15, inhibits CDK4)
352	D630023F18Rik	RIKEN cDNA D630023F18 gene
353	AI606181	expressed sequence AI606181
354	Ropn1l	ropporin 1-like
355	Stk32c	serine/threonine kinase 32C
356	Pknox2	Pbx/knotted 1 homeobox 2
357	Rnf24	ring finger protein 24
358	Plk2	polo-like kinase 2 (Drosophila)
359	AF013969	expressed sequence AF013969
360	Mrps6	mitochondrial ribosomal protein S6
361	C030046E11Rik	RIKEN cDNA C030046E11 gene
362	4930573I19Rik	RIKEN cDNA 4930573I19 gene
363	Ndst1	N-deacetylase/N-sulfotransferase (heparan glucosaminyl) 1
364	Rab11fip1	RAB11 family interacting protein 1 (class I)
365	Acvr1	activin A receptor, type 1
366	Ahnak2	AHNAK nucleoprotein 2
367	Megf9	multiple EGF-like-domains 9
368	Nnat	neuronatin
369	Rasal2	RAS protein activator like 2
370	Rnf11	ring finger protein 11
371	Avpi1	arginine vasopressin-induced 1
372	Htra1	HtrA serine peptidase 1
373	Punc	putative neuronal cell adhesion molecule
374	1700049K14Rik	RIKEN cDNA 1700049K14 gene
375	Malat1	metastasis associated lung adenocarcinoma transcript 1 (non-coding RNA)
376	Id3	inhibitor of DNA binding 3
377	Dlc1	deleted in liver cancer 1
378	9930021J17Rik	RIKEN cDNA 9930021J17 gene
379	Dysf	dysferlin
380	Tram1l1	translocation associated membrane protein 1-like 1
381	Sox11	SRY-box containing gene 11
382	C230096K16Rik	RIKEN cDNA C230096K16 gene
383	Prph	peripherin
384	Prl3b1	prolactin family 3, subfamily b, member 1
385	Kif1a	kinesin family member 1A
386	4732460K03Rik	RIKEN cDNA 4732460K03 gene
387	Zfhx3	zinc finger homeobox 3
388	Snrpd1	small nuclear ribonucleoprotein D1
389	Fgf18	fibroblast growth factor 18
390	Pfkfb4	6-phosphofructo-2-kinase/fructose-2,6-biphosphatase 4
391	Arl6ip5	ADP-ribosylation factor-like 6 interacting protein 5
392	Furin	furin (paired basic amino acid cleaving enzyme)
393	Dgkk	diacylglycerol kinase kappa
394	Suox	sulfite oxidase
395	Ppp3ca	protein phosphatase 3, catalytic subunit, alpha isoform
396	Anapc11	anaphase promoting complex subunit 11 homolog (yeast)
397	Cdt1	chromatin licensing and DNA replication factor 1
398	Insl6	insulin-like 6
399	Setx	senataxin
400	Itga8	integrin alpha 8
401	9630058J23Rik	RIKEN cDNA 9630058J23 gene
402	Galnt10	UDP-N-acetyl-alpha-D-galactosamine:polypeptide N-acetylgalactosaminyltransferase 10
403	4933411K20Rik	RIKEN cDNA 4933411K20 gene
404	Tbx15	T-box 15
405	Uqcrb	ubiquinol-cytochrome c reductase binding protein
406	Rapgef6	Rap guanine nucleotide exchange factor (GEF) 6
407	8430415E04Rik	RIKEN cDNA 8430415E04 gene
408	Zfp703	zinc finger protein 703
409	Dusp6	dual specificity phosphatase 6
410	B4galt6	UDP-Gal:betaGlcNAc beta 1,4-galactosyltransferase, polypeptide 6
411	Jun	Jun oncogene
412	Wdr40b	WD repeat domain 40B
413	Erc1	ELKS/RAB6-interacting/CAST family member 1
414	Rngtt	RNA guanylyltransferase and 5'-phosphatase
415	Ttll12	tubulin tyrosine ligase-like family, member 12
416	Pgrmc1	progesterone receptor membrane component 1
417	Eaf1	ELL associated factor 1
418	Hic1	hypermethylated in cancer 1
419	Defb38	defensin beta 38
420	2310051F07Rik	RIKEN cDNA 2310051F07 gene
421	Il10rb	interleukin 10 receptor, beta
422	A130022J15Rik	RIKEN cDNA A130022J15 gene
423	1810062O18Rik	RIKEN cDNA 1810062O18 gene
424	Ndufb2	NADH dehydrogenase (ubiquinone) 1 beta subcomplex, 2
425	Mmp12	matrix metallopeptidase 12
426	Alg12	asparagine-linked glycosylation 12 homolog (yeast, alpha-1,6-mannosyltransferase)
427	Procr	protein C receptor, endothelial
428	F3	coagulation factor III
429	Stard8	START domain containing 8
430	Chst11	carbohydrate sulfotransferase 11
431	Krt33b	keratin 33B
432	Shfm1	split hand/foot malformation (ectrodactyly) type 1
433	Cdh2	cadherin 2
434	Sh3bgr	SH3-binding domain glutamic acid-rich protein
435	Hipk2	homeodomain interacting protein kinase 2
436	Ptp4a2	protein tyrosine phosphatase 4a2
437	Stk36	serine/threonine kinase 36 (fused homolog, Drosophila)
438	Tmem208	transmembrane protein 208
439	Pdlim2	PDZ and LIM domain 2
440	Cldn4	claudin 4
441	Phldb1	pleckstrin homology-like domain, family B, member 1
442	Nr4a2	nuclear receptor subfamily 4, group A, member 2
443	Myc	myelocytomatosis oncogene
444	Fst	follistatin
445	Reep3	receptor accessory protein 3
446	Enc1	ectodermal-neural cortex 1
447	Lmo4	LIM domain only 4
448	Jph2	junctophilin 2
449	Pxk	PX domain containing serine/threonine kinase
450	Galnt14	UDP-N-acetyl-alpha-D-galactosamine:polypeptide N-acetylgalactosaminyltransferase 14
451	Slc22a15	solute carrier family 22 (organic anion/cation transporter), member 15
452	A430048G15Rik	RIKEN cDNA A430048G15 gene
453	Rab15	RAB15, member RAS oncogene family
454	Plcxd3	phosphatidylinositol-specific phospholipase C, X domain containing 3
455	C330006A16Rik	RIKEN cDNA C330006A16 gene
456	Nefm	neurofilament, medium polypeptide
457	LOC245350	similar to Ubiquitin-conjugating enzyme E2Q (putative) 2
458	Rgs17	regulator of G-protein signaling 17
459	Lrp5	low density lipoprotein receptor-related protein 5
460	EG333830	predicted gene, EG333830
461	Trim26	tripartite motif-containing 26
462	Kctd3	potassium channel tetramerisation domain containing 3
463	Fat1	FAT tumor suppressor homolog 1 (Drosophila)
464	Nrk	Nik related kinase
465	Ipo4	importin 4
466	Ankrd24	ankyrin repeat domain 24
467	4931407G18Rik	RIKEN cDNA 4931407G18 gene
468	Dhx33	DEAH (Asp-Glu-Ala-His) box polypeptide 33
469	Ptpn14	protein tyrosine phosphatase, non-receptor type 14
470	Dpysl2	dihydropyrimidinase-like 2
471	LOC232970	PREDICTED: Mus musculus similar to pleckstrin homology-like domain, family B, member 2, transcript variant 1 (LOC232970), mRNA
472	Ltb4dh	leukotriene B4 12-hydroxydehydrogenase
473	1110006O17Rik	RIKEN cDNA 1110006O17 gene
474	Dok1	docking protein 1
475	Id1	inhibitor of DNA binding 1
476	B3galnt1	UDP-GalNAc:betaGlcNAc beta 1,3-galactosaminyltransferase, polypeptide 1
477	Agpat6	1-acylglycerol-3-phosphate O-acyltransferase 6 (lysophosphatidic acid acyltransferase, zeta)
478	Emp3	epithelial membrane protein 3
479	Lrrc14	leucine rich repeat containing 14
480	Gng12	guanine nucleotide binding protein (G protein), gamma 12
481	Lpp	LIM domain containing preferred translocation partner in lipoma
482	LOC383712	similar to putative translation initiation factor A121/Sui1
483	Tnfrsf12a	tumor necrosis factor receptor superfamily, member 12a
484	Slc22a23	solute carrier family 22, member 23
485	Gng10	guanine nucleotide binding protein (G protein), gamma 10
486	Dolk	dolichol kinase
487	Epc1	enhancer of polycomb homolog 1 (Drosophila)
488	Cerk	ceramide kinase
489	Actn1	actinin, alpha 1
490	Mon1b	MON1 homolog b (yeast)
491	Tmem184b	transmembrane protein 184b
492	Snx16	sorting nexin 16
493	Msx2	homeobox, msh-like 2
494	Ptpla	protein tyrosine phosphatase-like (proline instead of catalytic arginine), member a
495	5930434B04Rik	RIKEN cDNA 5930434B04 gene
496	Ptpn13	protein tyrosine phosphatase, non-receptor type 13
497	Ssu72	Ssu72 RNA polymerase II CTD phosphatase homolog (yeast)
498	Mbd2	methyl-CpG binding domain protein 2
499	Rbp1	retinol binding protein 1, cellular
500	Gata2	GATA binding protein 2
501	LOC100043424	hypothetical protein LOC100043424
502	Slc30a1	solute carrier family 30 (zinc transporter), member 1
503	Bahd1	bromo adjacent homology domain containing 1
504	4933402E13Rik	RIKEN cDNA 4933402E13 gene
505	3321401G04Rik	RIKEN cDNA 3321401G04 gene
506	Synj1	synaptojanin 1
507	1110036O03Rik	RIKEN cDNA 1110036O03 gene
508	Arid3a	AT rich interactive domain 3A (Bright like)
509	B3gnt8	UDP-GlcNAc:betaGal beta-1,3-N-acetylglucosaminyltransferase 8
510	Leng1	leukocyte receptor cluster (LRC) member 1
511	Tmem14c	transmembrane protein 14C
512	B3gnt1	UDP-GlcNAc:betaGal beta-1,3-N-acetylglucosaminyltransferase 1
513	Fmn1	formin 1
514	Stk35	serine/threonine kinase 35
515	Igfbp4	insulin-like growth factor binding protein 4
516	Fign	fidgetin
517	Foxo1	forkhead box O1
518	Zcchc17	zinc finger, CCHC domain containing 17
519	Commd9	COMM domain containing 9
520	6720422M22Rik	RIKEN cDNA 6720422M22 gene
521	Ap3b2	adaptor-related protein complex 3, beta 2 subunit
522	Anxa3	annexin A3
523	Asb8	ankyrin repeat and SOCS box-containing protein 8
524	LOC671823	PREDICTED: Mus musculus hypothetical protein LOC671823 (LOC671823), mRNA
525	Gltpd1	glycolipid transfer protein domain containing 1
526	Efna5	ephrin A5
527	Agtrap	angiotensin II, type I receptor-associated protein
528	1600029D21Rik	RIKEN cDNA 1600029D21 gene
529	Frmd6	FERM domain containing 6
530	1700066B19Rik	RIKEN cDNA 1700066B19 gene
531	Vgll4	vestigial like 4 (Drosophila)
532	Olfr810	olfactory receptor 810
533	Pik3r4	phosphatidylinositol 3 kinase, regulatory subunit, polypeptide 4, p150
534	Pih1d2	PIH1 domain containing 2
535	1700104B16Rik	RIKEN cDNA 1700104B16 gene
536	Dnajc18	DnaJ (Hsp40) homolog, subfamily C, member 18
537	Trim6	tripartite motif-containing 6
538	Tom1l2	target of myb1-like 2 (chicken)
539	Tuba8	tubulin, alpha 8
540	Amotl1	angiomotin-like 1
541	Hmga2	high mobility group AT-hook 2
542	St8sia5	ST8 alpha-N-acetyl-neuraminide alpha-2,8-sialyltransferase 5
543	Atp11a	ATPase, class VI, type 11A
544	Plekhg3	pleckstrin homology domain containing, family G (with RhoGef domain) member 3
545	Wnt3	wingless-related MMTV integration site 3
546	Tm2d2	TM2 domain containing 2
547	Igk-V19-17	immunoglobulin kappa chain variable 19 (V19)-17
548	3110001A13Rik	RIKEN cDNA 3110001A13 gene
549	Csnk1d	casein kinase 1, delta
550	Hps6	Hermansky-Pudlak syndrome 6
551	4930404H21Rik	RIKEN cDNA 4930404H21 gene
552	Pou2f1	POU domain, class 2, transcription factor 1
553	Zcchc11	zinc finger, CCHC domain containing 11
554	Atp13a3	ATPase type 13A3
555	Clcn4-2	chloride channel 4-2
556	Csrp3	cysteine and glycine-rich protein 3
557	Mcm3ap	minichromosome maintenance deficient 3 (S. cerevisiae) associated protein
558	Cav3	caveolin 3
559	Slc25a3	solute carrier family 25 (mitochondrial carrier, phosphate carrier), member 3
560	Tspyl1	testis-specific protein, Y-encoded-like 1
561	Timp3	tissue inhibitor of metalloproteinase 3
562	Nbl1	neuroblastoma, suppression of tumorigenicity 1
563	Ly6h	lymphocyte antigen 6 complex, locus H
564	9530028L01Rik	RIKEN cDNA 9530028L01 gene
565	Cald1	caldesmon 1
566	5530401J07Rik	RIKEN cDNA 5530401J07 gene
567	Serpine1	serine (or cysteine) peptidase inhibitor, clade E, member 1
568	Rab14	RAB14, member RAS oncogene family
569	2700050L05Rik	RIKEN cDNA 2700050L05 gene
570	Spna1	spectrin alpha 1
571	Cpd	carboxypeptidase D
572	Ppp3r1	protein phosphatase 3, regulatory subunit B, alpha isoform (calcineurin B, type I)
573	Ccl9	chemokine (C-C motif) ligand 9
574	3830417A13Rik	RIKEN cDNA 3830417A13 gene
575	Pdlim7	PDZ and LIM domain 7
576	Rnf128	ring finger protein 128
